# Supplementary material for: Single‐cell transcriptomic atlas of different endometriosis indicating that an interaction between endometriosis‐associated mesothelial cells (EAMCs) and ectopic stromal cells may influence progesterone resistance
Source: Clin Transl Med. 2025 Feb 19;15(2):e70216. doi: 10.1002/ctm2.70216 (PMC11836620; doi:10.1002/ctm2.70216)
Supplement: Supplementary file 1 — Samples' information [file CTM2-15-e70216-s006.xlsx]

## Sheet: Sheet1
ID	samples	age	Gravidity	Parity	Menarche	menstruation	menstrual days	menopausal	dysmenorrhoea	course of disease	painkiller	lateral	surgery date	douglas pouch	sacrouterine ligament	pathology	CA125（U/ml）before surgery	CA125（U/ml） after surgery	medication after surgery	family history
0021528041	OEM1+PEM1+DIE1	33	1	0	12	28	5	No	-	11 months	No	right	2022-06-09	membranous adhesion	blue nodule 0.5cm on its surface	endometrioma		2022/6/22：30.60	no	No
0022111073	OEM2	26	0	0	11	28	7	No	+++	3 months	ibuprofen	bilateral	2022-06-09	completely enclosed	coarsen and harden	endometrioma	2022/5/7：66.30	2022/6/29：25.50	no	Sister had endometriosis.
0003548432	OEM3	43	1	1	14	27	6	No	-	9 months	No	right	2022-07-18	normal	normal	endometrioma	2022/7/7：39.70		GnRHa for 6 courses	No
0001128820	DIE2	40	1	1	14	25	7	No	+	5 months	ibuprofen	bilateral	2022-08-09	partial adhesion	partial adhesion	endometriosis	2022/8/4：62.30	2022/9/27：9.50	GnRHa for 6 courses	No
0020534045	PEM2	40	2	1	13	25	5	No	+	12 months	No	bilateral	2022-09-07	completely enclosed	adhesion	endometrioma	2022/9/6：86.80		GnRHa for 6 courses	No
0003565679	PEM3+DIE3	33	0	0	13	29	6	No	+	0.5 months	No	right	2022-09-22	2*1cm ectopic lesion seen in the posterior lobe of the right broad ligament	Ectopic lesions on the proximal uterine side of the sacral ligaments bilaterally, with contracture and shortening of the sacral ligaments and purplish-blue staining on the surface	endometrioma	2022/9/20：11.60		no	No
