# Supplementary material for: Single‐cell transcriptomic atlas of different endometriosis indicating that an interaction between endometriosis‐associated mesothelial cells (EAMCs) and ectopic stromal cells may influence progesterone resistance
Source: Clin Transl Med. 2025 Feb 19;15(2):e70216. doi: 10.1002/ctm2.70216 (PMC11836620; doi:10.1002/ctm2.70216)
Supplement: Supplementary file 2 — EMT associated genes [file CTM2-15-e70216-s007.xlsx]

## Sheet: Sheet1
TGFB1
SNAI1
ZEB1
SNAI2
ITK
SLC22A3
CDH1
H19
TWIST1
MIR7-3HG
CTNNB1
VIM
SCARNA5
LOXL2
NOTCH1
SMAD3
HIF1A
AKT1
FAM3C
STAT3
MEG3
EGFR
YAP1
MIR200C
ZEB2
SMAD2
PVT1
MIR493HG
ENSG00000276919
ESRP1
TMX2-CTNND1
ENSG00000275307
ENSG00000276965
SMAD4
XIST
CD44
RHOA
SLC25A25-AS1
GAS5
MIR21
MMP9
PDPN
TP53
GSK3B
MIR200B
PARD6A
TGFBR2
IL6
CERNA3
NFKB1
PTEN
DANCR
FGFR1
ENSG00000277577
MIR34A
TGFBR1
DAB2IP
MAPK1
MIR203A
CDH2
EGF
MIR200A
MIR373
TGFB2
SMAD7
CYTOR
DICER1
CCAT1
MYC
SRC
HMGA2
HOTTIP
LINC01618
MALAT1
CEMIP
ILK
MMP2
OVOL2
SMARCA4
MIR145
MIRLET7C
LINC01705
FOXC1
TNS4
LINC-ROR
ERBB2
HDAC1
PGR-AS1
CD28
MIR34C
SLC22A2
MTOR
BMP7
SOD2-OT1
ENSG00000276609
ENSG00000277469
ENSG00000277553
ENSG00000278708
SNHG6
ESR1
TBXT
SNHG1
SOX2
ESRP2
RCCD1
MMP1
TRA-TGC7-1
TRA-TGC5-1
PCAT2
CASC19
RAC1
CASC8
CCN2
PWAR1
BMP6
HULC
MAPK3
TNF
SP1
FOXM1
MIR655
CXCL8
LCK
SNHG16
EZH2
PTK2
MIR125A
LINC01672
MIR451A
MIR215
WNT3A
MOSPD1
PIK3CA
MIR205
SNHG7
TEAD4
MIR146B
NANOG
IL1B
CD274
MIR141
SHH
GLI1
SERPINE1
NLRP3
SMURF1
MET
PIK3CG
BDNF-AS
BMP2
MIR320A
HOTAIR
MTDH
PIK3R1
MIR98
FOXA1
MIR195
IL17A
MIR211
HOXA11-AS
MIR379
VEGFA
MIR193A
XBP1
CXCR4
LEF1
BANCR
AKT2
SOX4
TEAD2
SIRT1
MIR155
CCND1
PARD3
MIR101-1
ZEB2-AS1
MIR429
MIR204
BMP4
NNT-AS1
ITGB1
RELA
ITGAV
CASC2
PARP1
MIR543
SNORD15A
ENSG00000277966
ENSG00000278592
ENSG00000273961
ENSG00000276496
ENSG00000278020
ENSG00000278334
FSTL1
MIR133B
MIR494
WWTR1
KDM1A
MIR18A
ZFAS1
PRKCZ
BMI1
FZD7
CAV1
HNF1A-AS1
NOTCH3
MIR381
LINC01133
SLC22A1
MIR27A
E2F1
MIR375
MMP3
KRAS
SDCBP
MIR22
KLF4
OIP5-AS1
TBX2
ALX1
NTRK2
S100A4
NOTCH2
CRK
TUG1
TRIM33
SKIL
CASC15
EHMT2
HSPA5
MIR93
CASC9
MIR30A
ENSG00000277444
MDM2
MAPK14
CCR7
UCA1
TRC-GCA24-1
SMURF2
IKBKB
JUN
MIR210
ITGB3
ENSG00000274760
ENSG00000277967
MIR216A
YBX1
BRAF
TEC
POU5F1
SNHG12
JAK2
CRB2
LINC00941
TP63
MIR424
NFE2L2
NOTCH4
HDAC2
AXL
RB1
MIR143
YY1
MIR199B
FEZF1-AS1
TEAD1
WNT1
TWIST2
MIR214
STAT1
NOG
CTNND1
PRRX1
MIR33B
MIR137
DLG5
MAML1
CREBBP
MIR4435-2HG
MIR23A
PMEPA1
CDC42
SIX1
CHUK
BIRC5
DNMT1
SNHG14
PPARG
PLCG1
L1CAM
NPTN-IT1
ENO2
RMST
LINC00673
MUC1
JUNB
NR2C2
KRT18
MIR19A
LINC00511
PWAR4
MIR29A
MIR361
VIM-AS1
EDNRA
TJP1
MIR130B
CXCL12
IL6R
TIMP2
MIR106A
MIR218-1
MIAT
MIR139
SNORD44
POFUT2
TEAD3
ELL3
GATA3
ROCK2
SNORD118
NORAD
SNHG17
MMP14
PROM1
EMSLR
VDR
MIR150
MIR26A1
BCAR4
SKI
CCNA2
UBC
KLF8
MIR30C1
MIR138-1
CLDN1
DAB2
KCNQ1OT1
MIR106B
IDH1
ITGB6
ZFYVE9
NT5E
MIR135B
ABCB1
WNT5A
EP300
AR
SNHG5
DLEU2
MIR31
MIR33A
MIR30D
RAB4B-EGLN2
ENSG00000285517
GAB2
BSG
TYMS
COMP
UBE2D3
F11R
BMPR2
POSTN
DDR1
FOXQ1
ROCK1
TOP2A
SOX9
PLAU
ID1
MIR96
MIR199A1
IGF1R
CDKN1B
ERCC2
MIR222
WNT3
RBPJ
CCL21
MIR486-1
PTPN11
CTBP1
PLAUR
PCAT1
DKK1
LINC01638
FBXW7
EGR1
OSM
SLC18A2
DDX11-AS1
LGALS1
SEMA4C
MIR124-1
CBR3-AS1
LINC00504
TTTY10
LINC02882
ARF4-AS1
LINC01258
LINC01725
LINC02955
LINC02895
ENSG00000245768
ENSG00000250519
ENSG00000258081
ENSG00000230490
ENSG00000235450
ENSG00000251216
LOC101927560
ENSG00000253288
lnc-IQCM-2
lnc-HMGXB4-8
MK280073-022
MK280073-023
MK280073-058
MK280073-120
MK280073-197
MK280073-202
MK280073-346
MK280073-501
MK280073-521
MK280073-008
MK280073-013
MK280073-020
MK280073-025
MK280073-049
MK280073-052
MK280073-055
MK280073-059
MK280073-060
MK280073-063
MK280073-083
MK280073-093
MK280073-121
MK280073-164
MK280073-175
MK280073-199
MK280073-203
MK280073-206
MK280073-216
MK280073-273
MK280073-296
MK280073-300
MK280073-334
MK280073-351
MK280073-353
MK280073-460
MK280073-461
MK280073-475
MK280073-493
MK280073-510
MK280073-513
MK280073-522
MK280073-524
MK280073-527
MK280073-571
MK280073-621
MK280073-623
MK280073-007
MK280073-018
MK280073-027
MK280073-028
MK280073-030
MK280073-040
MK280073-044
MK280073-072
MK280073-081
MK280073-082
MK280073-090
MK280073-091
MK280073-115
MK280073-117
MK280073-123
MK280073-140
MK280073-149
MK280073-150
MK280073-153
MK280073-176
MK280073-180
MK280073-182
MK280073-205
MK280073-207
MK280073-243
MK280073-283
MK280073-295
MK280073-354
MK280073-359
MK280073-389
MK280073-453
MK280073-456
MK280073-464
MK280073-468
MK280073-470
MK280073-473
MK280073-490
MK280073-519
MK280073-523
MK280073-525
MK280073-533
MK280073-544
MK280073-557
MK280073-561
MK280073-586
MK280073-609
MK280073-001
MK280073-002
MK280073-003
MK280073-004
MK280073-005
MK280073-006
MK280073-009
MK280073-010
MK280073-011
MK280073-012
MK280073-014
MK280073-015
MK280073-016
MK280073-017
MK280073-019
MK280073-021
MK280073-024
MK280073-026
MK280073-029
MK280073-031
MK280073-032
MK280073-033
MK280073-034
MK280073-035
MK280073-036
MK280073-037
MK280073-038
MK280073-039
MK280073-041
MK280073-042
MK280073-043
MK280073-045
MK280073-046
MK280073-047
MK280073-048
MK280073-050
MK280073-051
MK280073-053
MK280073-054
MK280073-056
MK280073-057
MK280073-061
MK280073-062
MK280073-064
MK280073-065
MK280073-066
MK280073-068
MK280073-069
MK280073-070
MK280073-071
MK280073-073
MK280073-074
MK280073-075
MK280073-076
MK280073-077
MK280073-078
MK280073-079
MK280073-080
MK280073-084
MK280073-085
MK280073-086
MK280073-087
MK280073-088
MK280073-089
MK280073-092
MK280073-094
MK280073-095
MK280073-096
MK280073-097
MK280073-098
MK280073-101
MK280073-102
MK280073-103
MK280073-104
MK280073-105
MK280073-106
MK280073-107
MK280073-108
MK280073-109
MK280073-110
MK280073-111
MK280073-112
MK280073-113
MK280073-114
MK280073-116
MK280073-118
MK280073-119
MK280073-122
MK280073-124
MK280073-125
MK280073-126
MK280073-127
MK280073-128
MK280073-131
MK280073-132
MK280073-133
MK280073-134
MK280073-135
MK280073-136
MK280073-137
MK280073-138
MK280073-139
MK280073-141
MK280073-142
MK280073-143
MK280073-144
MK280073-145
MK280073-146
MK280073-147
MK280073-148
MK280073-151
MK280073-152
MK280073-154
MK280073-155
MK280073-156
MK280073-157
MK280073-158
MK280073-159
MK280073-160
MK280073-161
MK280073-162
MK280073-163
MK280073-165
MK280073-168
MK280073-169
MK280073-170
MK280073-171
MK280073-172
MK280073-173
MK280073-174
MK280073-177
MK280073-178
MK280073-179
MK280073-181
MK280073-183
MK280073-184
MK280073-185
MK280073-186
MK280073-187
MK280073-188
MK280073-189
MK280073-190
MK280073-191
MK280073-192
MK280073-193
MK280073-194
MK280073-195
MK280073-196
MK280073-198
MK280073-200
MK280073-201
MK280073-204
MK280073-208
MK280073-209
MK280073-210
MK280073-211
MK280073-212
MK280073-213
MK280073-214
MK280073-215
MK280073-217
MK280073-218
MK280073-219
MK280073-220
MK280073-221
MK280073-222
MK280073-224
MK280073-225
MK280073-226
MK280073-227
MK280073-228
MK280073-229
MK280073-230
MK280073-231
MK280073-232
MK280073-233
MK280073-234
MK280073-235
MK280073-236
MK280073-237
MK280073-238
MK280073-239
MK280073-240
MK280073-241
MK280073-242
MK280073-244
MK280073-245
MK280073-246
MK280073-247
MK280073-248
MK280073-249
MK280073-250
MK280073-251
MK280073-252
MK280073-253
MK280073-255
MK280073-257
MK280073-258
MK280073-259
MK280073-260
MK280073-261
MK280073-262
MK280073-264
MK280073-265
MK280073-266
MK280073-267
MK280073-268
MK280073-269
MK280073-270
MK280073-271
MK280073-272
MK280073-274
MK280073-275
MK280073-276
MK280073-277
MK280073-278
MK280073-279
MK280073-280
MK280073-281
MK280073-282
MK280073-284
MK280073-285
MK280073-286
MK280073-287
MK280073-288
MK280073-289
MK280073-290
MK280073-291
MK280073-292
MK280073-293
MK280073-294
MK280073-297
MK280073-298
MK280073-299
MK280073-301
MK280073-302
MK280073-303
MK280073-304
MK280073-305
MK280073-306
MK280073-307
MK280073-308
MK280073-309
MK280073-310
MK280073-311
MK280073-312
MK280073-313
MK280073-314
MK280073-315
MK280073-316
MK280073-317
MK280073-318
MK280073-319
MK280073-320
MK280073-321
MK280073-322
MK280073-323
MK280073-324
MK280073-325
MK280073-326
MK280073-328
MK280073-329
MK280073-330
MK280073-331
MK280073-332
MK280073-333
MK280073-335
MK280073-336
MK280073-337
MK280073-338
MK280073-339
MK280073-340
MK280073-341
MK280073-342
MK280073-343
MK280073-344
MK280073-345
MK280073-347
MK280073-348
MK280073-349
MK280073-350
MK280073-352
MK280073-355
MK280073-356
MK280073-357
MK280073-358
MK280073-360
MK280073-361
MK280073-362
MK280073-363
MK280073-364
MK280073-365
MK280073-366
MK280073-367
MK280073-368
MK280073-369
MK280073-370
MK280073-371
MK280073-372
MK280073-373
MK280073-374
MK280073-375
MK280073-376
MK280073-377
MK280073-378
MK280073-379
MK280073-380
MK280073-381
MK280073-382
MK280073-383
MK280073-384
MK280073-385
MK280073-386
MK280073-387
MK280073-388
MK280073-390
MK280073-391
MK280073-395
MK280073-396
MK280073-397
MK280073-398
MK280073-399
MK280073-402
MK280073-403
MK280073-404
MK280073-405
MK280073-406
MK280073-407
MK280073-409
MK280073-410
MK280073-411
MK280073-412
MK280073-413
MK280073-414
MK280073-415
MK280073-416
MK280073-417
MK280073-418
MK280073-419
MK280073-420
MK280073-427
MK280073-428
MK280073-430
MK280073-431
MK280073-432
MK280073-433
MK280073-434
MK280073-435
MK280073-436
MK280073-437
MK280073-438
MK280073-439
MK280073-440
MK280073-441
MK280073-442
MK280073-443
MK280073-444
MK280073-445
MK280073-446
MK280073-447
MK280073-448
MK280073-449
MK280073-450
MK280073-451
MK280073-452
MK280073-454
MK280073-455
MK280073-457
MK280073-458
MK280073-459
MK280073-462
MK280073-463
MK280073-465
MK280073-466
MK280073-467
MK280073-469
MK280073-471
MK280073-472
MK280073-474
MK280073-476
MK280073-477
MK280073-478
MK280073-479
MK280073-480
MK280073-481
MK280073-482
MK280073-483
MK280073-484
MK280073-485
MK280073-486
MK280073-487
MK280073-488
MK280073-491
MK280073-492
MK280073-494
MK280073-495
MK280073-496
MK280073-497
MK280073-498
MK280073-499
MK280073-500
MK280073-502
MK280073-503
MK280073-504
MK280073-505
MK280073-506
MK280073-507
MK280073-508
MK280073-509
MK280073-511
MK280073-512
MK280073-514
MK280073-515
MK280073-516
MK280073-517
MK280073-518
MK280073-526
MK280073-528
MK280073-529
MK280073-530
MK280073-531
MK280073-532
MK280073-534
MK280073-535
MK280073-536
MK280073-537
MK280073-538
MK280073-540
MK280073-541
MK280073-542
MK280073-543
MK280073-545
MK280073-546
MK280073-547
MK280073-548
MK280073-549
MK280073-550
MK280073-551
MK280073-552
MK280073-553
MK280073-554
MK280073-555
MK280073-556
MK280073-558
MK280073-559
MK280073-560
MK280073-562
MK280073-563
MK280073-564
MK280073-565
MK280073-566
MK280073-567
MK280073-568
MK280073-569
MK280073-570
MK280073-572
MK280073-573
MK280073-574
MK280073-575
MK280073-577
MK280073-578
MK280073-579
MK280073-580
MK280073-581
MK280073-582
MK280073-583
MK280073-584
MK280073-585
MK280073-588
MK280073-589
MK280073-590
MK280073-591
MK280073-592
MK280073-593
MK280073-594
MK280073-595
MK280073-596
MK280073-597
MK280073-598
MK280073-599
MK280073-600
MK280073-601
MK280073-606
MK280073-615
MK280073-618
MK280073-624
MK280073-625
MK280073-629
MK280073-654
MK280073-655
MK280073-656
MK280073-659
MK280073-670
MK280073-674
MK280073-676
MK280073-678
MK280073-683
MK280073-686
MK280073-688
MK280073-689
MK280073-691
lnc-LRP5L-15
MK280073-067
MK280073-099
MK280073-100
MK280073-129
MK280073-130
MK280073-166
MK280073-167
MK280073-223
MK280073-254
MK280073-256
MK280073-263
MK280073-327
MK280073-392
MK280073-393
MK280073-394
MK280073-400
MK280073-401
MK280073-408
MK280073-421
MK280073-422
MK280073-423
MK280073-424
MK280073-425
MK280073-426
MK280073-429
MK280073-489
MK280073-520
MK280073-539
MK280073-576
MK280073-587
MK280073-602
MK280073-603
MK280073-604
MK280073-605
MK280073-607
MK280073-608
MK280073-610
MK280073-611
MK280073-612
MK280073-613
MK280073-614
MK280073-616
MK280073-617
MK280073-619
MK280073-620
MK280073-622
MK280073-626
MK280073-627
MK280073-628
MK280073-630
MK280073-631
MK280073-632
MK280073-633
MK280073-634
MK280073-635
MK280073-636
MK280073-637
MK280073-638
MK280073-639
MK280073-640
MK280073-641
MK280073-642
MK280073-643
MK280073-644
MK280073-645
MK280073-646
MK280073-647
MK280073-648
MK280073-649
MK280073-650
MK280073-651
MK280073-652
MK280073-653
MK280073-657
MK280073-658
MK280073-660
MK280073-661
MK280073-662
MK280073-663
MK280073-664
MK280073-665
MK280073-666
MK280073-667
MK280073-668
MK280073-669
MK280073-671
MK280073-672
MK280073-673
MK280073-675
MK280073-677
MK280073-679
MK280073-680
MK280073-681
MK280073-682
MK280073-684
MK280073-685
MK280073-687
MK280073-690
MK280073-692
MK280073-693
MK280073-694
MK280073-695
MK280073-696
MK280073-697
MK280073-698
MK280073-699
MK280073-700
MK280073-701
MK280073-702
MK280073-703
MK280073-704
MK280073-705
MK280073-706
MK280073-707
MK280073-708
MK280073-709
MK280073-710
MK280073-711
MK280073-712
MK280073-713
MK280073-714
MK280073-715
MK280073-716
MK280073-717
MK280073-718
MK280073-719
MK280073-720
MK280073-721
MK280073-722
LINC00922
CDKN2A
TGFB3
MMP15
RMRP
NR2F1-AS1
METTL3
DNM3OS
APEX1
MIR495
GRB2
SFRP2
MIR423
PCNA
TNFSF11
TIMP1
S100A8
FKBP1A
GJA1
CTBP2
ARHGAP4
GRHL2
IL2
CCL5
CXCL1
CCL18
MIR128-1
RNU6-1
RNU6-2
RNU6-7
RNU6-8
RNU6-9
RNU6-1-001
RNU6-1-002
RNU6-1-003
RNU6-1-004
AURKA
LGR5
B3GALT5-AS1
DGCR5
LINC00665
MIR101-2
DCLK1
ENSG00000271590
ENSG00000285016
TGIF2
PDGFD
TACSTD2
FAT1
MIR483
MIR363
FOLR1
FOXP3
NDRG1
MIR223
MIR186
MIR221
WNT11
RPS27A
CGN
TRIM44
MIR218-2
GREM1
MIR182
TNFAIP3
COL1A2
DLEU1
MIR185
MIR519D
CCL2
DNMT3A
UPF1
MIR138-2
MIR486-2
CD36
S100A9
EPCAM
RUNX1
MIR199A2
UNC119
NEAT1
CCN1
MIR25
FLVCR1-DT
EZR
SPP1
GLO1
FLNA
CXCL5
TM4SF1
FOXD2-AS1
LINC00668
SATB1
PCBP1
MCM3AP-AS1
MIR206
MIR9-2
TAB2
FGF2
EPHA2
TCF4
MIR155HG
MIR3622A
RUNX2
MIR146A
CDKN1A
IRS1
TTN-AS1
PAXIP1-DT
SPARC
MIR148A
TNC
SOCS1
MIR499A
MIR194-1
SLCO4A1-AS1
ARHGEF18
ERCC1
EPAS1
CTTN
ANXA1
AXIN1
SUZ12
TET1
HSP90AA1
PIN1
PLEK
MIR302A
MIR524
NTRK1
TPM3
TLR4
HSF1
SATB2
SALL4
MIR335
SLC6A2
SLC29A4
MIR92B
CATIP-AS1
JAG1
BDNF
FYN
LINC00460
MIR1294
MIR17
MIR498
NCOA3
CSF3
MPHOSPH8
MAP3K7
MIR26B
MIR29B1
MIR409
MYL2
MMP7
PRMT5
FLOT1
LINC00339
MYOSLID
CDKN2B
FGFR2
LINC02605
VEGFC
ADAM12
ACKR3
DLEU7-AS1
ENSG00000285959
TERT
RGCC
KRT8
MRTFA
FASN
YWHAZ
TACC3
FLOT2
NR1H2
TFF3
ALK
EIF4A3
PTTG1
MIR708
MIR130A
MAP2K1
LINC01546
PANDAR
TCF7L2
MIR22HG
RNY3
FOXO4
CLDN3
SASH1
SEPTIN9
MIR449A
ADAMTS9-AS2
EOMES
UBB
UBA52
HDAC3
ANXA2
MCAM
SPOCK1
ELF3
SMAD5-AS1
FOXA2
NOS2
UBE2T
GDF15
ETS2
ZBTB33
MIR326
BCYRN1
MAP3K20-AS1
BICDL3P
LATS2
GOLM1
MIR10B
MIR142
MIR192
FOXO1
MST1R
PDCD4
HCK
KDM6A
MRE11
NCL
HNRNPF
GATA6-AS1
MIR641
GHET1
CD24
MIR23B
HCCAT5
MIR15A
NCAM1
ROR1
PAWR
PEAK1
ASCL2
SPRR2A
SNORD95
MIR522
HSPB1
MIR140
LINC01234
PRKCA
FOXO3
CDX2
MIR9-1
FZD4
KCNN4
CDK7
KLK4
CAPZA1
WASF3
RHBDD1
ESR2
LYN
DLGAP1-AS1
MIR153-1
ADAM17
CSNK2A1
FOSL1
SBF2-AS1
MAPK12
TFAP2A
FANCI
KDM5A
PDCD10
IL11
ING5
JPX
MIRLET7B
LEF1-AS1
MIR103A2
ZFP91-CNTF
MIR382
MIR3178
ENSG00000274430
ENSG00000276784
WNT4
LAMC2
MIR31HG
ZNF496-DT
TRE-TTC3-1
HGF
BRCA1
FBLN5
KLK3
ASIC1
DPYSL2
XRCC5
PER2
PCNP
ALDH1A1
MIR301B
MIR300
LTBP1
LEP
PIK3C2A
DNMT3B
HSPA1A
TRAF6
KLF5
MDK
MIR128-2
MIR29B2
MIR181D
LINC01186
TMPO-AS1
IL4
IGF2BP2
TLE1
PROX1
RPL14
IFNG
STK11
NR2F2
SPHK1
STC2
TMPRSS4
TXNIP
NBR2
DLX6-AS1
LINC00261
MIR27B
MIR370
MIR410
PXN
JAK1
STIM1
MYH9
PRKCI
CRKL
ITGA2
CCL20
TET3
KLF17
MIR10A
LINC-PINT
MIR9-3
SLC6A4
MAP3K3
C5AR1
CD151
RNF2
PODXL
HOXB13
TFF1
MTA2
NANOGP8
MIR103A1
SOCS2-AS1
ADPGK-AS1
CLDN14-AS1
ITGB4
SETDB1
MIR100
MIR590
MIR532
DUSP6
SOCS5
ALX4
FBXO31
MIR770
LINC01094
HMOX1
USP7
KRT19
CEBPB
RACK1
WSPAR
ABCG2
FAS
PAK1
LMNA
PPARGC1A
DDX5
NRP2
WDR5
TBX3
CTNNBIP1
RBFOX2
USP47
MIR485
LINC01139
MIR133A1
SCARNA14
SOD2
BCAT1
PYCR1
ISL1
LBX1
LINC00240
HCG18
SNW1
USP9X
IHH
SLC2A1
MYB
NFATC1
ERG
KDM6B
SKP2
NUAK1
CIP2A
MIR212
MIR205HG
RAF1
FZD2
WNT7A
INHBA
SMAD1
CALR
ITGA3
GATA6
SERPINH1
CUX1
TRPS1
PTP4A3
FOXK1
MIR126
MIR181B1
PDPK1
PRSS8
NDUFA13
TGFB1I1
MIR191
FGFR4
CBL
BMPR1A
ERBB3
PDGFRB
F2R
BECN1
POU2F1
RCOR1
MBD3
NDRG2
MIR19B1
MIR876
MIR1271
MILIP
MIR1268A
FOXC2
WNT2B
CDK6
PRDX1
SYK
KDM4B
CCR2
S1PR1
TIAM1
TUFM
KDM2A
STIM2
NMI
TFAP4
TP53INP1
WT1-AS
LINC00472
MIRLET7D
MIR99A
MIRLET7A1
MIR7-1
LINC00963
MIR501
ENSG00000271204
TGIF1
AKR1B1
PIM1
NTN1
SIRT6
TET2
STMN1
IQGAP1
RBM47
MIR196A2
MIR152
MIRLET7G
MIR489
HEIH
OVCH1-AS1
LINC02446
MIR663B
MIR613
MGMT
TAB1
AGT
MITF
MSX2
HES1
KRT17
CUL4B
HBEGF
BHLHE40
CDC16
HNRNPM
CLDN4
DACH1
PBX3
BTBD7
TNFAIP8L2
MIR132
MIR196A1
MIR574
HAS2-AS1
MIR135A1
MIR299
TPT1-AS1
PHACTR2-AS1
KRT7
SMAD6
STUB1
FOXF1
P2RY2
PPP1R10
PRKDC
CREB1
NME1
SLIT2
SENP1
SPRED2
TLN1
MUC4
HAS2
AHNAK
IRX2-DT
MIR149
MIR491
FALEC
MIR508
MIR758
RCC2-AS1
DUXAP9
ENSG00000269966
HMGB1
KAT2B
FBN1
NFKBIA
TBK1
DDX3X
NAMPT
EIF4G1
KRT1
GMPS
HK2
IL17RD
WWOX
EPRS1
KLF6
EED
HMGB3
GFPT2
QKI
PIAS3
LPAR5
UHRF1
ING4
METTL14
PLAGL2
ANXA10
MIR154
ENSG00000232995
GATA4
ITGB5
EFNB2
MTUS1
C14orf28
TP73-AS1
ATR
ANPEP
EEF2
ARHGDIA
CEBPA
RPA1
PTPN13
AGO2
CDC27
PLXND1
EEF1D
MTSS1
KHDRBS1
LIN28A
TAGLN2
FUT4
PTBP3
PSPC1
ALKBH5
MIR127
HOTAIRM1
MIR202
MIR652
LINC01191
SOX9-AS1
LOC654780
ROCR
FOXD1-AS1
ENSG00000288605
LOC102723517
FZD5
GAB1
WNT5B
STRAP
FGFR3
NGF
APC
MCL1
FAP
GJB2
SEMA3E
TBL1XR1
MYO6
PSTPIP1
ABI1
LAMP1
SUFU
BRD3
MACROH2A1
CCT8
SCRIB
SRSF3
UHRF2
FAM13A
LGR4
ZFP36
CMTM8
YTHDF2
PLAC8
RAB22A
TRIM16
FBXL19-AS1
MIR324
MIR330
MIR24-1
MIR877
LINC01089
MIR452
MIR487A
LINC00449
IGFL2-AS1
LINC01232
PIK3CB
ADIPOQ
TGFA
PGK1
HNRNPA1
ARHGEF2
HMGA1
NR3C2
SETD2
CDH5
CSF2
ORAI1
TP73
EFEMP2
KIF5B
ROBO1
TRIM28
ATP5F1B
BPTF
HNRNPH1
CAND1
IL23A
ZNF281
GLIPR2
FNDC3B
HEG1
CTBP1-DT
MIR551A
MIR224
UNC5B-AS1
MATN1-AS1
MIR520B
MIR665
LINC01592
BMPR1B
USP15
ADAMTS9
IL10
CXADR
AKT3
PIK3CD
MMP17
FZD8
WNT7B
SLC9A1
NCF4
GJB1
STAT4
CDC73
MDM4
PADI4
PBRM1
UBE2C
CHD4
EIF3A
HEY1
JMJD6
KDM2B
NFATC3
PTX3
CTHRC1
SOX17
CCN6
COPS5
HDLBP
HNRNPC
LIN28B
STYK1
NFIC
TRIP13
AKAP8
CBLL1
H1-2
UBAP2L
RAB25
CHERP
LUC7L2
ONECUT2
MIR194-2
MIR1-1
SNHG3
TMEM51-AS1
MIR520C
MIR518B
MIR598
LINC01503
ROR1-AS1
BAMBI
NEDD8
TGM2
DPP4
ITGA6
TNFSF10
HDAC5
IGF2
RORA
CYLD
ITCH
FANCD2
FPR2
CEACAM1
NFATC2
PTK7
EIF3F
FGF9
HSPA1L
NHERF1
PPP2R2A
USP5
ABCB5
DARS1
MAD2L2
RETN
RPL13
TCP1
ASCL1
GIT1
CAP1
CCT3
CCT4
IL13RA1
KHSRP
CAPNS1
CCT6A
NAPSA
PITPNM3
SMC2
EIF3G
FOXP4
HEY2
SF3B3
GOLPH3
MYO1D
RPS4X
EPB41L5
PYGO2
CRIP1
PHLDA2
HERC3
SCAND1
MIEN1
SYDE1
AKIP1
GPR32
C3orf70
EGOT
MIR615
MIR561
LINC00342
LINC00320
MIR190B
MIR147A
MIR511
MIR519A1
MIR626
MIR105-1
MIR1469
LOC124906209
MIR610
MIR448
LOC117134604
LOC117134605
LOC117134606
LOC117134607
LOC117134608
LOC117134611
LOC117135104
LOC117135105
LOC117135106
FN1
IKBKE
ARAP1
FOXH1
PGR
FURIN
AMH
GDF2
MEN1
INSR
DSP
MMP13
PTPN1
SLC12A2
FGF1
NAA10
PAK5
CHD2
CHD3
ANXA3
GATAD2B
MSH3
SPI1
TLK1
BTAF1
PUF60
RREB1
VANGL1
BAZ1B
CHD8
HOXA1
NCAPD3
BCLAF1
CDK11A
CDK11B
ITGAE
TSPAN1
CELF1
CHAF1B
CLASP2
DIDO1
KIF4A
WDR48
FNBP1
GTSE1
LUC7L3
NCAPG2
RAB3D
ERRFI1
HNRNPAB
BCL9L
[truncated: 4,478 more rows]
