# Supplementary material for: Single‐cell transcriptomic atlas of different endometriosis indicating that an interaction between endometriosis‐associated mesothelial cells (EAMCs) and ectopic stromal cells may influence progesterone resistance
Source: Clin Transl Med. 2025 Feb 19;15(2):e70216. doi: 10.1002/ctm2.70216 (PMC11836620; doi:10.1002/ctm2.70216)
Supplement: Supplementary file 3 — Addmodule score‐EMT score gene [file CTM2-15-e70216-s009.xlsx]

## Sheet: Sheet1
ACTA2
ADAM15
ADAP1
ADGRG1
AGR2
AHNAK
AKAP12
AKAP2
ALOX5
ANGPTL2
ANXA1
ANXA2
ANXA3
AP1M2
APOE
AREG
ARHGAP32
ARHGDIB
ASPN
B3GNT3
BAG2
BCAS1
BGN
BICC1
BMP4
BMP6
BMP7
BNC2
BSG
BTG2
CALB2
CALD1
CAV1
CAVIN1
CBLC
CCL2
CCL8
CCN2
CD163
CD24
CD46
CD74
CD82
CDH1
CDH11
CDH2
CDK14
CDS1
CEACAM1
CEACAM5
CEACAM6
CEP170
CGN
CHI3L1
CHRDL1
CKMT1A
CLDN1
CLDN15
CLDN3
CLEC2B
CLIC4
COL1A1
COL1A2
COL5A2
CRIP1
CRISPLD2
CSF2RB
CTSH
CTSK
CXADR
CXCL1
CXCL12
CXCL13
CXCR4
DCN
DDR2
DENND5A
DESI1
DPT
DPYSL3
DSC2
ECM2
EGFR
ELF3
EMP3
ENG
ENPP2
EPCAM
EPHA1
EPN3
EPS8L1
ERBB2
ERMP1
ESRP1
EVI2A
EVPL
EZR
FAM174B
FAP
FBLN1
FBN1
FBP1
FERMT2
FGF2
FGF7
FGFR3
FGL2
FHL1
FLI1
FN1
FOSL1
FSTL1
FTL
FUT3
FXYD6
GALNT7
GDF15
GIMAP4
GIMAP6
GREM1
GRHL2
GZMK
HBEGF
HDHD3
HEG1
HGF
HIF1A
ICAM1
ID1
IGF1
IGFBP2
IGFBP5
IGFBP7
IRF6
ISLR
ITGB4
ITGB6
ITM2A
JAM2
JAM3
JCAD
KCNJ8
KRT18
KRT8
LAD1
LGALS1
LHFPL6
LLGL2
LOX
LOXL2
MAF
MEOX2
MFAP4
MISP
MMP2
MMP7
MMP9
MPDZ
MRC1
MSLN
MUC1
MYLK
MYO1D
MYO5C
NAP1L3
NR3C1
OAS1
OCLN
OGN
OVOL2
P3H1
PCOLCE
PDGFC
PLEKHO1
PLS1
PLXNC1
PMP22
POPDC3
PPFIBP2
PPL
PPP3R1
PRR15L
PRSS8
PTGDS
PTGIS
PTK6
PTPRC
PTX3
PYCARD
RAB25
RBM47
RTN4
RUNX1T1
S100A10
S100A11
S100A6
SACS
SAMSN1
SCNN1A
SDC4
SERINC5
SERPINE1
SERPINE2
SERPINF1
SFRP1
SFRP2
SFRP4
SLIT2
SLPI
SNAI1
SNAI2
SOX9
SPARC
SPARCL1
SPDEF
SPINT1
SRGN
ST14
SYNE1
TACSTD2
TAGLN
TCF21
TCF4
TGFB1
TGFB2
THBS1
THBS2
THY1
TNFRSF12A
TNS1
TPM2
TSPAN8
TWIST1
UPK3B
VAMP8
VAV3
VCAM1
VCAN
VIM
VIT
VPS13A
VSIG4
WIPF1
WNT4
WNT5A
WT1
ZEB1
ZEB2
