# Supplementary material for: Single‐cell transcriptomic atlas of different endometriosis indicating that an interaction between endometriosis‐associated mesothelial cells (EAMCs) and ectopic stromal cells may influence progesterone resistance
Source: Clin Transl Med. 2025 Feb 19;15(2):e70216. doi: 10.1002/ctm2.70216 (PMC11836620; doi:10.1002/ctm2.70216)
Supplement: Supplementary file 4 — Mesothelial EMT score [file CTM2-15-e70216-s008.xlsx]

## Sheet: Mesothelial_EMT2
orig.ident	nCount_RNA	nFeature_RNA	percent.mito	percent.ribosome	stim	S.Score	G2M.Score	Phase	old.ident	CC.Difference	RNA_snn_res.0.5	seurat_clusters	celltype	sample_Group	sample_Group.0228	EMT
AAACCCACACAGTCCG-1_2	DIE1	16567	4209	0.0526348	0.142995	DIE1	-0.0273715	-0.0933443	G1	DIE1	0.0659728	14	14	Mesothelial	DIE	peritoneal	0.405577
AAACCCACATTGAAAG-1_2	DIE1	60369	7532	0.0407494	0.16376	DIE1	-0.0337178	-0.0539848	G1	DIE1	0.020267	14	14	Mesothelial	DIE	peritoneal	0.410714
AAAGGGCCAATGTCAC-1_2	DIE1	5878	1776	0.000340252	0.305376	DIE1	-0.0545774	-0.0373676	G1	DIE1	-0.0172099	14	14	Mesothelial	DIE	peritoneal	0.130444
AAAGGGCTCAAATGAG-1_2	DIE1	1863	973	0.00375738	0.21256	DIE1	-0.0605174	-0.0372963	G1	DIE1	-0.0232211	14	14	Mesothelial	DIE	peritoneal	0.284311
AACGTCAGTACCGGAA-1_2	DIE1	22017	5011	0.0674479	0.200073	DIE1	-0.0668996	-0.100887	G1	DIE1	0.0339869	14	14	Mesothelial	DIE	peritoneal	0.341937
AAGAACAAGTCTAACC-1_2	DIE1	17732	3647	0.00011279	0.170144	DIE1	-0.0435654	-0.0436542	G1	DIE1	8.88236e-05	14	14	Mesothelial	DIE	peritoneal	0.297196
AAGACAACAGAACTTC-1_2	DIE1	22161	4219	0.025405	0.288299	DIE1	-0.0408791	-0.0770047	G1	DIE1	0.0361257	14	14	Mesothelial	DIE	peritoneal	0.304166
AAGACAAGTGCATGAG-1_2	DIE1	10980	2537	0.000182149	0.406831	DIE1	-0.0174329	-0.0577016	G1	DIE1	0.0402687	14	14	Mesothelial	DIE	peritoneal	0.139908
AAGACTCAGTTTCGGT-1_2	DIE1	40006	6740	0.0441184	0.199145	DIE1	-0.0376692	-0.0457134	G1	DIE1	0.00804425	14	14	Mesothelial	DIE	peritoneal	0.298773
AAGACTCTCCCGAGGT-1_2	DIE1	62675	8055	0.0286717	0.117639	DIE1	-0.0480036	-0.0522983	G1	DIE1	0.00429473	14	14	Mesothelial	DIE	peritoneal	0.446144
AAGATAGAGTCTGGTT-1_2	DIE1	32787	6007	0.0593528	0.228871	DIE1	-0.0608198	-0.0112378	G1	DIE1	-0.049582	14	14	Mesothelial	DIE	peritoneal	0.302456
AAGCGAGAGGTTAAAC-1_2	DIE1	21801	4596	0.059034	0.287464	DIE1	-0.0178546	-0.0564569	G1	DIE1	0.0386023	14	14	Mesothelial	DIE	peritoneal	0.287722
AAGCGAGAGGTTCACT-1_2	DIE1	44422	6801	0.0325739	0.181892	DIE1	-0.0462174	-0.0871111	G1	DIE1	0.0408937	14	14	Mesothelial	DIE	peritoneal	0.384385
AAGGTAAAGTGCAACG-1_2	DIE1	28055	5578	0.0849403	0.114703	DIE1	-0.0839502	-0.0287988	G1	DIE1	-0.0551514	7	7	Mesothelial	DIE	peritoneal	0.444837
AAGTTCGGTATACGGG-1_2	DIE1	11597	2923	0.0655342	0.322066	DIE1	-0.0522186	-0.051181	G1	DIE1	-0.00103757	14	14	Mesothelial	DIE	peritoneal	0.267211
AATAGAGCAGCTGTAT-1_2	DIE1	28029	5284	0.0452032	0.31075	DIE1	-0.0197717	-0.0342813	G1	DIE1	0.0145097	14	14	Mesothelial	DIE	peritoneal	0.284236
AATAGAGTCGCCTTGT-1_2	DIE1	16759	3704	0.0276269	0.283967	DIE1	-0.0279292	-0.0662491	G1	DIE1	0.0383199	14	14	Mesothelial	DIE	peritoneal	0.263736
AATCGTGCACACTTAG-1_2	DIE1	31953	5795	0.0380246	0.253873	DIE1	-0.0585937	-0.0422491	G1	DIE1	-0.0163447	14	14	Mesothelial	DIE	peritoneal	0.295403
AATGCCAAGAATTTGG-1_2	DIE1	32934	5932	0.0379547	0.195118	DIE1	-0.00335065	-0.0591455	G1	DIE1	0.0557948	14	14	Mesothelial	DIE	peritoneal	0.323552
AATTCCTTCGACCATA-1_2	DIE1	23475	4917	0.0509478	0.212055	DIE1	-0.0737386	-0.0423801	G1	DIE1	-0.0313585	14	14	Mesothelial	DIE	peritoneal	0.306869
ACACGCGCACGCGGTT-1_2	DIE1	26465	4926	0.0392972	0.292877	DIE1	-0.0357482	-0.0244041	G1	DIE1	-0.011344	14	14	Mesothelial	DIE	peritoneal	0.31206
ACAGCCGAGCCTAACT-1_2	DIE1	8882	2818	0.0719433	0.225287	DIE1	-0.00112202	-0.0864217	G1	DIE1	0.0852997	14	14	Mesothelial	DIE	peritoneal	0.261195
ACAGCCGCACCACATA-1_2	DIE1	42520	6772	0.0318674	0.223895	DIE1	-0.0308424	-0.0586228	G1	DIE1	0.0277804	14	14	Mesothelial	DIE	peritoneal	0.345678
ACAGCCGCATTCTCTA-1_2	DIE1	39053	6795	0.0344916	0.219983	DIE1	-0.0550082	-0.0529629	G1	DIE1	-0.00204526	14	14	Mesothelial	DIE	peritoneal	0.311492
ACATCCCTCTCGCGTT-1_2	DIE1	46770	6636	0.0160359	0.316164	DIE1	-0.0244332	-0.0594626	G1	DIE1	0.0350294	14	14	Mesothelial	DIE	peritoneal	0.293893
ACCACAATCCTTCAGC-1_2	DIE1	25752	5403	0.0177074	0.290774	DIE1	-0.055028	-0.0301077	G1	DIE1	-0.0249204	14	14	Mesothelial	DIE	peritoneal	0.253373
ACCGTTCAGATACATG-1_2	DIE1	21012	4783	0.0224634	0.210166	DIE1	-0.0234242	-0.0695394	G1	DIE1	0.0461151	14	14	Mesothelial	DIE	peritoneal	0.294168
ACCTGAAGTCAGCTTA-1_2	DIE1	52480	7907	0.0389672	0.202839	DIE1	-0.0167536	-0.0419665	G1	DIE1	0.0252129	7	7	Mesothelial	DIE	peritoneal	0.373757
ACGATCAGTGCACAAG-1_2	DIE1	73238	8536	0.0609793	0.168123	DIE1	-0.0328434	-0.0660417	G1	DIE1	0.0331983	7	7	Mesothelial	DIE	peritoneal	0.401922
ACGATGTTCCATACTT-1_2	DIE1	25649	5913	0.0334126	0.128738	DIE1	-0.0456216	-0.0659061	G1	DIE1	0.0202844	14	14	Mesothelial	DIE	peritoneal	0.339697
ACGGTCGAGGTTGAGC-1_2	DIE1	36156	5872	0.0448612	0.23382	DIE1	-0.0119643	-0.0751561	G1	DIE1	0.0631918	14	14	Mesothelial	DIE	peritoneal	0.341188
ACGGTCGCAAGTGACG-1_2	DIE1	20969	3772	0.0337641	0.28876	DIE1	-0.000603256	-0.0498684	G1	DIE1	0.0492652	14	14	Mesothelial	DIE	peritoneal	0.271499
ACTATTCAGGTTGGAC-1_2	DIE1	30598	6510	0.053631	0.139617	DIE1	-0.0388604	-0.0978335	G1	DIE1	0.0589731	14	14	Mesothelial	DIE	peritoneal	0.394608
ACTCTCGTCTTTGCTA-1_2	DIE1	13922	3236	0.020543	0.259158	DIE1	-0.0299482	-0.0505499	G1	DIE1	0.0206017	14	14	Mesothelial	DIE	peritoneal	0.3083
ACTGTCCGTGCATTAC-1_2	DIE1	14395	3939	0.075165	0.135672	DIE1	-0.0362532	-0.0776763	G1	DIE1	0.0414231	14	14	Mesothelial	DIE	peritoneal	0.329206
ACTTCGCAGCTCGGCT-1_2	DIE1	23701	4959	0.0518544	0.229315	DIE1	-0.00978554	-0.0524774	G1	DIE1	0.0426919	14	14	Mesothelial	DIE	peritoneal	0.342047
AGAACAAAGCTCGAAG-1_2	DIE1	12308	3396	0.0753169	0.154371	DIE1	-0.0617142	-0.108687	G1	DIE1	0.0469733	14	14	Mesothelial	DIE	peritoneal	0.370431
AGACAGGCAGCACAAG-1_2	DIE1	38386	6625	0.0476997	0.191137	DIE1	-0.0401369	-0.0694045	G1	DIE1	0.0292676	14	14	Mesothelial	DIE	peritoneal	0.323823
AGAGCAGCAACCTAAC-1_2	DIE1	5254	1904	0.110011	0.198325	DIE1	-0.0756766	-0.0767416	G1	DIE1	0.00106502	14	14	Mesothelial	DIE	peritoneal	0.257159
AGATAGAGTTGGACTT-1_2	DIE1	33914	6024	0.0340272	0.264345	DIE1	-0.0128978	-0.0664012	G1	DIE1	0.0535034	14	14	Mesothelial	DIE	peritoneal	0.260885
AGATGAATCCACGGGT-1_2	DIE1	22622	4885	0.101406	0.209884	DIE1	-0.0466382	-0.0392409	G1	DIE1	-0.00739729	14	14	Mesothelial	DIE	peritoneal	0.31963
AGCGCCATCGGTCACG-1_2	DIE1	35028	5707	0.0350577	0.242463	DIE1	-0.0265921	-0.047229	G1	DIE1	0.0206369	14	14	Mesothelial	DIE	peritoneal	0.257686
AGGATCTGTAAGTCAA-1_2	DIE1	27232	5379	0.0366848	0.247393	DIE1	-0.01496	-0.0711596	G1	DIE1	0.0561996	14	14	Mesothelial	DIE	peritoneal	0.277154
AGGCTGCCAAATAAGC-1_2	DIE1	4209	1619	0.00142552	0.254692	DIE1	-0.00800414	-0.030806	G1	DIE1	0.0228019	14	14	Mesothelial	DIE	peritoneal	0.215732
AGGCTGCGTCATCCCT-1_2	DIE1	24242	4909	0.0406732	0.26219	DIE1	-0.0395021	-0.051162	G1	DIE1	0.0116599	14	14	Mesothelial	DIE	peritoneal	0.313237
AGGGTCCAGAGGCGGA-1_2	DIE1	6644	2015	0.000602047	0.302529	DIE1	-0.0407673	-0.0513993	G1	DIE1	0.0106321	14	14	Mesothelial	DIE	peritoneal	0.180553
AGGGTCCAGTATAGAC-1_2	DIE1	16398	4220	0.0775095	0.11044	DIE1	-0.0344492	-0.0623251	G1	DIE1	0.0278759	14	14	Mesothelial	DIE	peritoneal	0.397772
AGGGTGAAGCCGATTT-1_2	DIE1	38375	5737	0.0326775	0.186085	DIE1	-0.0334393	-0.0859736	G1	DIE1	0.0525342	14	14	Mesothelial	DIE	peritoneal	0.381005
AGGGTGAAGCCGCTTG-1_2	DIE1	21774	5009	0.0647102	0.229769	DIE1	-0.0397598	-0.019323	G1	DIE1	-0.0204368	14	14	Mesothelial	DIE	peritoneal	0.279786
AGGGTTTGTGTACGCC-1_2	DIE1	6671	2718	0.111378	0.101184	DIE1	-0.0551971	-0.11058	G1	DIE1	0.0553827	5	5	Mesothelial	DIE	peritoneal	0.352997
AGGTAGGCAACCAGAG-1_2	DIE1	21671	4902	0.0144894	0.258318	DIE1	-0.0547853	-0.0651046	G1	DIE1	0.0103193	14	14	Mesothelial	DIE	peritoneal	0.254034
AGGTGTTCATCATTTC-1_2	DIE1	41482	6880	0.0453209	0.145196	DIE1	-0.00450619	-0.0413306	G1	DIE1	0.0368245	14	14	Mesothelial	DIE	peritoneal	0.393191
AGGTTACCACCTCTGT-1_2	DIE1	49205	7261	0.0308708	0.269851	DIE1	-0.0331794	-0.0289357	G1	DIE1	-0.00424373	14	14	Mesothelial	DIE	peritoneal	0.290477
AGTAACCCAGCTGTGC-1_2	DIE1	93526	8982	0.020946	0.207664	DIE1	-0.052761	-0.0781034	G1	DIE1	0.0253424	14	14	Mesothelial	DIE	peritoneal	0.491532
AGTGACTCACCTGCAG-1_2	DIE1	31157	5894	0.0276021	0.24062	DIE1	-0.0800108	-0.0544687	G1	DIE1	-0.0255421	14	14	Mesothelial	DIE	peritoneal	0.28463
AGTGCCGCATATCTGG-1_2	DIE1	37711	5935	0.0391928	0.297526	DIE1	-0.0152352	-0.0620474	G1	DIE1	0.0468122	14	14	Mesothelial	DIE	peritoneal	0.23915
AGTGCCGTCTAAGCCA-1_2	DIE1	62840	7200	0.0529599	0.175589	DIE1	-0.0394149	-0.0587947	G1	DIE1	0.0193799	7	7	Mesothelial	DIE	peritoneal	0.45619
AGTGCCGTCTTTCCAA-1_2	DIE1	15689	4047	0.0544968	0.170438	DIE1	-0.037949	-0.0614187	G1	DIE1	0.0234698	14	14	Mesothelial	DIE	peritoneal	0.334073
ATACTTCCATTGACTG-1_2	DIE1	19412	4813	0.0277663	0.226149	DIE1	-0.0674445	-0.0517516	G1	DIE1	-0.0156929	14	14	Mesothelial	DIE	peritoneal	0.250119
ATAGGCTGTGCGGCTT-1_2	DIE1	34120	5989	0.0447245	0.233763	DIE1	-0.0304269	-0.0709444	G1	DIE1	0.0405175	14	14	Mesothelial	DIE	peritoneal	0.35829
ATATCCTCAAGTCGTT-1_2	DIE1	1546	542	0.13066	0.143596	DIE1	-0.0291865	-0.0504156	G1	DIE1	0.0212291	14	14	Mesothelial	DIE	peritoneal	0.303336
ATCACGAGTGACTGAG-1_2	DIE1	34458	5798	0.0353764	0.307302	DIE1	-0.0370551	-0.0479655	G1	DIE1	0.0109103	14	14	Mesothelial	DIE	peritoneal	0.261034
ATCAGGTTCTGCCCTA-1_2	DIE1	21763	4949	0.0275697	0.263383	DIE1	-0.0412049	-0.00450743	G1	DIE1	-0.0366975	14	14	Mesothelial	DIE	peritoneal	0.289321
ATCCACCCATCGGAGA-1_2	DIE1	16766	3571	0.0275558	0.266969	DIE1	-0.0134093	-0.0486296	G1	DIE1	0.0352202	14	14	Mesothelial	DIE	peritoneal	0.321809
ATCCATTTCAACTTTC-1_2	DIE1	37172	6008	0.0431239	0.182584	DIE1	-0.0438546	-0.0710344	G1	DIE1	0.0271797	14	14	Mesothelial	DIE	peritoneal	0.310222
ATCCGTCGTGGACCAA-1_2	DIE1	15904	3803	0.0313129	0.176434	DIE1	-0.0673738	-0.0465395	G1	DIE1	-0.0208344	14	14	Mesothelial	DIE	peritoneal	0.357841
ATCGATGAGATTAGTG-1_2	DIE1	29756	5093	0.0574338	0.190684	DIE1	-0.0233532	-0.0914854	G1	DIE1	0.0681321	14	14	Mesothelial	DIE	peritoneal	0.414495
ATCGTAGGTAGACTGG-1_2	DIE1	51602	7425	0.0390295	0.11579	DIE1	-0.0675279	-0.0697532	G1	DIE1	0.00222535	7	7	Mesothelial	DIE	peritoneal	0.479427
ATCGTAGGTGGCCTCA-1_2	DIE1	18775	3751	0	0.308229	DIE1	-0.0187163	-0.0412039	G1	DIE1	0.0224877	14	14	Mesothelial	DIE	peritoneal	0.206918
ATCTCTACAAAGGAGA-1_2	DIE1	21731	4285	0.0387925	0.227877	DIE1	-0.0220574	-0.0738405	G1	DIE1	0.051783	14	14	Mesothelial	DIE	peritoneal	0.26935
ATGAAAGCAAAGCAAT-1_2	DIE1	21591	4421	0.0461303	0.288176	DIE1	-0.0252544	-0.0688491	G1	DIE1	0.0435947	14	14	Mesothelial	DIE	peritoneal	0.318076
ATGAGGGCACGGTGAA-1_2	DIE1	35972	5924	0.0435617	0.284221	DIE1	-0.0574147	-0.0740799	G1	DIE1	0.0166652	14	14	Mesothelial	DIE	peritoneal	0.282478
ATGGATCTCTTTGATC-1_2	DIE1	26262	5674	0.0311857	0.255007	DIE1	-0.037474	-0.0277277	G1	DIE1	-0.00974631	14	14	Mesothelial	DIE	peritoneal	0.295508
ATGGGTTAGCTATCTG-1_2	DIE1	15652	3385	0.0521339	0.321748	DIE1	-0.0225669	-0.0520375	G1	DIE1	0.0294705	14	14	Mesothelial	DIE	peritoneal	0.282912
ATGTCCCTCATGAGTC-1_2	DIE1	25888	4535	7.72559e-05	0.248803	DIE1	-0.0126201	-0.0792163	G1	DIE1	0.0665962	14	14	Mesothelial	DIE	peritoneal	0.236387
ATGTCTTCAGAGGAAA-1_2	DIE1	23580	4935	0.0400339	0.275742	DIE1	-0.022644	-0.0473847	G1	DIE1	0.0247407	14	14	Mesothelial	DIE	peritoneal	0.265724
ATGTCTTGTTCGTACA-1_2	DIE1	75994	6974	0.0571361	0.243072	DIE1	-0.0421198	-0.0619252	G1	DIE1	0.0198054	14	14	Mesothelial	DIE	peritoneal	0.276751
ATTACTCGTAGATGTA-1_2	DIE1	31287	5949	0.0246109	0.229297	DIE1	-0.0271184	-0.0464233	G1	DIE1	0.0193049	14	14	Mesothelial	DIE	peritoneal	0.310841
ATTATCCAGTCGAGGT-1_2	DIE1	29409	4945	0.0458023	0.259852	DIE1	-0.0190754	-0.0601052	G1	DIE1	0.0410298	14	14	Mesothelial	DIE	peritoneal	0.315717
ATTATCCGTCCAAAGG-1_2	DIE1	39848	6746	0.0519223	0.218581	DIE1	-0.0563111	-0.0625159	G1	DIE1	0.00620486	14	14	Mesothelial	DIE	peritoneal	0.36199
ATTCGTTCAGAGTTCT-1_2	DIE1	23332	5004	0.0459455	0.225441	DIE1	-0.028894	-0.0413922	G1	DIE1	0.0124982	14	14	Mesothelial	DIE	peritoneal	0.320865
ATTCTTGAGGTACCTT-1_2	DIE1	40659	7292	0.0397944	0.0650041	DIE1	-0.0189739	-0.0728632	G1	DIE1	0.0538893	14	14	Mesothelial	DIE	peritoneal	0.510588
ATTGTTCGTGGTAATA-1_2	DIE1	24730	5427	0.0475131	0.215811	DIE1	-0.0526147	-0.033523	G1	DIE1	-0.0190917	14	14	Mesothelial	DIE	peritoneal	0.328182
ATTTACCAGTGTACCT-1_2	DIE1	41330	6858	0.0282361	0.167263	DIE1	-0.0252182	-0.0468678	G1	DIE1	0.0216496	14	14	Mesothelial	DIE	peritoneal	0.391352
CAAGAGGCAGGTGGAT-1_2	DIE1	1264	529	0	0.239715	DIE1	-0.0442089	-0.013755	G1	DIE1	-0.0304539	14	14	Mesothelial	DIE	peritoneal	0.267405
CAAGAGGTCCTCACCA-1_2	DIE1	31964	6434	0.0258416	0.0963584	DIE1	-0.0383483	-0.048261	G1	DIE1	0.0099127	14	14	Mesothelial	DIE	peritoneal	0.453242
CAAGGGAAGCCTCTCT-1_2	DIE1	38791	6880	0.042381	0.135727	DIE1	-0.0238512	-0.0520888	G1	DIE1	0.0282376	14	14	Mesothelial	DIE	peritoneal	0.374935
CAAGGGACAAATGGCG-1_2	DIE1	42377	6240	0.02053	0.309649	DIE1	-0.0153426	-0.082632	G1	DIE1	0.0672893	14	14	Mesothelial	DIE	peritoneal	0.28968
CACAACATCGACATAC-1_2	DIE1	37785	6393	0.0339288	0.233108	DIE1	-0.0170493	-0.0692306	G1	DIE1	0.0521813	14	14	Mesothelial	DIE	peritoneal	0.26967
CACATGACAAATAAGC-1_2	DIE1	34711	6536	0.0215782	0.187837	DIE1	-0.00554877	-0.069512	G1	DIE1	0.0639633	14	14	Mesothelial	DIE	peritoneal	0.406441
CACGTTCGTCACCGCA-1_2	DIE1	19705	4066	0.0445572	0.307688	DIE1	-0.000164931	-0.0928769	G1	DIE1	0.092712	14	14	Mesothelial	DIE	peritoneal	0.28773
CACTGTCTCAAACTGC-1_2	DIE1	27601	5423	0.0482954	0.253578	DIE1	-0.0334092	-0.0323542	G1	DIE1	-0.00105493	14	14	Mesothelial	DIE	peritoneal	0.244714
CACTTCGCATCGGAAG-1_2	DIE1	19346	4329	0.0518453	0.220407	DIE1	-0.0478181	-0.0255336	G1	DIE1	-0.0222845	14	14	Mesothelial	DIE	peritoneal	0.337368
CAGATTGTCGTGGACC-1_2	DIE1	27794	4822	0.128877	0.164856	DIE1	-0.0384095	-0.0833259	G1	DIE1	0.0449164	14	14	Mesothelial	DIE	peritoneal	0.339998
CAGCACGGTGATTGGG-1_2	DIE1	27523	5141	0.0555172	0.248955	DIE1	-0.00857844	-0.0617644	G1	DIE1	0.053186	14	14	Mesothelial	DIE	peritoneal	0.288537
CAGCAGCGTTAGAAAC-1_2	DIE1	37741	6818	0.0481174	0.153123	DIE1	-0.0171098	-0.073436	G1	DIE1	0.0563262	14	14	Mesothelial	DIE	peritoneal	0.379455
CAGCAGCTCTTAAGGC-1_2	DIE1	62633	8026	0.0287867	0.221656	DIE1	-0.0393317	-0.0566576	G1	DIE1	0.0173258	14	14	Mesothelial	DIE	peritoneal	0.435074
CAGCGTGCAGAGGTTG-1_2	DIE1	35237	6777	0.0318132	0.149842	DIE1	-0.0384508	-0.0711214	G1	DIE1	0.0326706	14	14	Mesothelial	DIE	peritoneal	0.453979
CAGGTATAGATTAGCA-1_2	DIE1	58133	7406	0.0268522	0.312181	DIE1	-0.024519	-0.0783661	G1	DIE1	0.0538471	14	14	Mesothelial	DIE	peritoneal	0.310885
CAGTGCGTCTTCCCAG-1_2	DIE1	16224	4344	0.101455	0.135602	DIE1	-0.0246631	-0.059695	G1	DIE1	0.0350319	14	14	Mesothelial	DIE	peritoneal	0.366598
CATACAGTCTCATTAC-1_2	DIE1	36433	6434	0.0352977	0.154969	DIE1	-0.0418891	-0.0890317	G1	DIE1	0.0471426	14	14	Mesothelial	DIE	peritoneal	0.408492
CATAGACAGTCTGTAC-1_2	DIE1	29310	5640	0.048277	0.206619	DIE1	-0.0432361	-0.0477151	G1	DIE1	0.004479	14	14	Mesothelial	DIE	peritoneal	0.288703
CATCAAGAGCAAATCA-1_2	DIE1	57551	7068	0.0431096	0.234436	DIE1	-0.0460263	-0.0382564	G1	DIE1	-0.00776986	14	14	Mesothelial	DIE	peritoneal	0.295779
CATCCGTTCCGACGGT-1_2	DIE1	46294	6887	0.0483432	0.14639	DIE1	-0.0125215	-0.00911486	G1	DIE1	-0.00340664	14	14	Mesothelial	DIE	peritoneal	0.327427
CATCGTCGTGCTGTCG-1_2	DIE1	27448	5044	0.0415695	0.102958	DIE1	-0.0407834	-0.0700728	G1	DIE1	0.0292894	14	14	Mesothelial	DIE	peritoneal	0.339497
CATGCGGCATGGGATG-1_2	DIE1	27844	5555	0.0696021	0.210961	DIE1	-0.0308525	-0.10241	G1	DIE1	0.0715571	14	14	Mesothelial	DIE	peritoneal	0.324824
CATGGATGTGGCCACT-1_2	DIE1	9979	2679	0.065237	0.201423	DIE1	-0.0714371	-0.0805079	G1	DIE1	0.00907073	14	14	Mesothelial	DIE	peritoneal	0.22507
CCAATGAAGCTGCCAC-1_2	DIE1	32483	5835	0.0171166	0.178555	DIE1	-0.0311822	-0.0800389	G1	DIE1	0.0488567	14	14	Mesothelial	DIE	peritoneal	0.317287
CCACCATTCGGAATTC-1_2	DIE1	18470	3839	0.0473741	0.249486	DIE1	-0.0567044	-0.0701635	G1	DIE1	0.0134591	14	14	Mesothelial	DIE	peritoneal	0.283002
CCATCACTCTGCAGCG-1_2	DIE1	51546	6587	0.0481318	0.326175	DIE1	-0.0555686	-0.0593677	G1	DIE1	0.00379913	5	5	Mesothelial	DIE	peritoneal	0.298635
CCCTAACGTGAACGGT-1_2	DIE1	15308	4013	0.0389339	0.198393	DIE1	-0.0433685	-0.0959816	G1	DIE1	0.0526131	14	14	Mesothelial	DIE	peritoneal	0.297671
CCCTGATTCGAACTCA-1_2	DIE1	48484	7200	0.0471289	0.15403	DIE1	-0.0138692	-0.0212127	G1	DIE1	0.00734345	14	14	Mesothelial	DIE	peritoneal	0.482401
CCGAACGTCCAGCAAT-1_2	DIE1	40628	6787	0.0314069	0.111229	DIE1	-0.0316535	-0.0650525	G1	DIE1	0.033399	14	14	Mesothelial	DIE	peritoneal	0.429408
CCGATCTTCAGTCATG-1_2	DIE1	25235	4850	0.033089	0.269784	DIE1	-0.0322827	-0.08912	G1	DIE1	0.0568373	14	14	Mesothelial	DIE	peritoneal	0.279389
CCGTAGGCAGGCACAA-1_2	DIE1	43526	7047	0.0389652	0.122593	DIE1	-0.0112494	-0.0847294	G1	DIE1	0.07348	14	14	Mesothelial	DIE	peritoneal	0.341926
CCGTAGGGTAGCGCCT-1_2	DIE1	52826	7271	0.0550865	0.144418	DIE1	-0.0314309	-0.0277908	G1	DIE1	-0.00364016	7	7	Mesothelial	DIE	peritoneal	0.325157
CCGTTCATCAGGAACG-1_2	DIE1	22995	4274	0.0250924	0.311807	DIE1	-0.0247429	-0.0641755	G1	DIE1	0.0394326	14	14	Mesothelial	DIE	peritoneal	0.350366
CCTCATGAGCGATGAC-1_2	DIE1	5083	1451	0.000590203	0.396223	DIE1	-0.0242119	-0.0138048	G1	DIE1	-0.0104071	14	14	Mesothelial	DIE	peritoneal	0.20697
CCTCCAACACTCCTTG-1_2	DIE1	43478	7108	0.0317632	0.174594	DIE1	-0.0551272	-0.046604	G1	DIE1	-0.00852323	14	14	Mesothelial	DIE	peritoneal	0.375433
CCTGCATTCGCGGTAC-1_2	DIE1	67085	8056	0.0453007	0.14027	DIE1	-0.0417425	-0.0545554	G1	DIE1	0.0128128	14	14	Mesothelial	DIE	peritoneal	0.455207
CCTGTTGGTGACAACG-1_2	DIE1	13328	3580	0.0830582	0.204907	DIE1	-0.0646818	-0.0893962	G1	DIE1	0.0247144	14	14	Mesothelial	DIE	peritoneal	0.363089
CCTTTGGTCATGCCGG-1_2	DIE1	20460	4460	0.0343109	0.284653	DIE1	-0.0490387	-0.0615547	G1	DIE1	0.012516	14	14	Mesothelial	DIE	peritoneal	0.333739
CGAGGAACAACACTAC-1_2	DIE1	47301	7024	0.0288789	0.210947	DIE1	-0.0425275	-0.0543144	G1	DIE1	0.0117869	14	14	Mesothelial	DIE	peritoneal	0.346727
CGATCGGTCCCGATCT-1_2	DIE1	24460	4922	0.0182339	0.277105	DIE1	-0.0507533	-0.0602296	G1	DIE1	0.00947627	14	14	Mesothelial	DIE	peritoneal	0.318798
CGATCGGTCGGACTGC-1_2	DIE1	21212	4663	0.0773147	0.22756	DIE1	-0.0230776	-0.0358071	G1	DIE1	0.0127295	14	14	Mesothelial	DIE	peritoneal	0.289936
CGCATAAAGTCCGCCA-1_2	DIE1	10563	3846	0.0673104	0.0570861	DIE1	-0.0199731	-0.085912	G1	DIE1	0.0659389	14	14	Mesothelial	DIE	peritoneal	0.484719
CGCATGGCACTTGAGT-1_2	DIE1	22842	4546	0.0404956	0.302644	DIE1	-0.0235963	-0.0600238	G1	DIE1	0.0364275	14	14	Mesothelial	DIE	peritoneal	0.269939
CGGAACCTCCTCGATC-1_2	DIE1	16752	3760	0.0361748	0.246239	DIE1	-0.0839129	-0.0436957	G1	DIE1	-0.0402172	14	14	Mesothelial	DIE	peritoneal	0.273129
CGGAGAAGTCACTCAA-1_2	DIE1	43980	6168	0.060141	0.201774	DIE1	-0.0324955	-0.0570716	G1	DIE1	0.0245761	14	14	Mesothelial	DIE	peritoneal	0.297772
CGGCAGTCACGCGGTT-1_2	DIE1	90705	8571	0.0323135	0.165978	DIE1	-0.0276824	-0.0737973	G1	DIE1	0.0461149	14	14	Mesothelial	DIE	peritoneal	0.425311
CGGCAGTGTCACTACA-1_2	DIE1	41463	5035	0.0191978	0.215662	DIE1	-0.0531471	-0.0583204	G1	DIE1	0.00517327	14	14	Mesothelial	DIE	peritoneal	0.31408
CGGGACTCACTCGATA-1_2	DIE1	32327	6438	0.0217465	0.136573	DIE1	-0.0582324	-0.0459592	G1	DIE1	-0.0122732	14	14	Mesothelial	DIE	peritoneal	0.376165
CGTAATGAGTAAGGGA-1_2	DIE1	18258	4050	0.0404754	0.32101	DIE1	-0.00496096	-0.0369626	G1	DIE1	0.0320017	14	14	Mesothelial	DIE	peritoneal	0.324479
CGTGAATTCCATGCAA-1_2	DIE1	8444	2845	0.188892	0.0477262	DIE1	-0.0319521	-0.0593059	G1	DIE1	0.0273537	14	14	Mesothelial	DIE	peritoneal	0.396398
CGTGCTTTCGGCTGAC-1_2	DIE1	25941	5597	0.0447554	0.168652	DIE1	-0.0679663	-0.0712441	G1	DIE1	0.00327779	14	14	Mesothelial	DIE	peritoneal	0.366363
CTAAGTGTCCCTAGGG-1_2	DIE1	36451	5588	0.0334422	0.264904	DIE1	-0.0249159	-0.0520955	G1	DIE1	0.0271796	14	14	Mesothelial	DIE	peritoneal	0.287767
CTACATTCAAATCGTC-1_2	DIE1	4008	1906	0.153443	0.0955589	DIE1	-0.0887356	-0.0274215	G1	DIE1	-0.0613141	14	14	Mesothelial	DIE	peritoneal	0.305315
CTACCCAAGTCCCAAT-1_2	DIE1	10678	3754	0.0298745	0.108728	DIE1	-0.0278127	-0.0610808	G1	DIE1	0.0332681	14	14	Mesothelial	DIE	peritoneal	0.426159
CTACTATAGAGCAAGA-1_2	DIE1	9416	2450	0.0536321	0.335599	DIE1	-0.0426714	-0.0599489	G1	DIE1	0.0172775	14	14	Mesothelial	DIE	peritoneal	0.271446
CTATCCGTCGCCTAGG-1_2	DIE1	31032	6314	0.0494973	0.207205	DIE1	-0.0314823	-0.0439109	G1	DIE1	0.0124286	14	14	Mesothelial	DIE	peritoneal	0.278653
CTATCTACACGAAGAC-1_2	DIE1	60716	7780	0.0272581	0.145612	DIE1	-0.035641	-0.0722831	G1	DIE1	0.0366422	14	14	Mesothelial	DIE	peritoneal	0.434159
CTCAATTGTACCTAAC-1_2	DIE1	22715	5047	0.0565265	0.182479	DIE1	-0.0668043	-0.0442093	G1	DIE1	-0.022595	14	14	Mesothelial	DIE	peritoneal	0.304271
CTCAGGGAGGAGTACC-1_2	DIE1	46148	6645	0.0605227	0.176671	DIE1	-0.0164891	-0.0602765	G1	DIE1	0.0437874	14	14	Mesothelial	DIE	peritoneal	0.424423
CTCATTAAGCATTTGC-1_2	DIE1	25421	5854	0.0808387	0.11636	DIE1	-0.0235085	-0.0458556	G1	DIE1	0.0223471	14	14	Mesothelial	DIE	peritoneal	0.393581
CTCATTAGTGGAAGTC-1_2	DIE1	26606	5259	0.0509284	0.287604	DIE1	-0.0161497	-0.0727094	G1	DIE1	0.0565597	14	14	Mesothelial	DIE	peritoneal	0.25734
CTCCACACAACATCGT-1_2	DIE1	31487	5977	0.0388414	0.225268	DIE1	-0.0140064	-0.087336	G1	DIE1	0.0733296	14	14	Mesothelial	DIE	peritoneal	0.293339
CTCCCTCCATCTAGAC-1_2	DIE1	80366	8937	0.0335092	0.189956	DIE1	-0.0321744	-0.0270188	G1	DIE1	-0.00515561	14	14	Mesothelial	DIE	peritoneal	0.373513
CTCTGGTCATCCAACA-1_2	DIE1	26032	5503	0.055547	0.165335	DIE1	-0.0111725	-0.0154283	G1	DIE1	0.00425582	14	14	Mesothelial	DIE	peritoneal	0.356091
CTGCGAGCAGCGAGTA-1_2	DIE1	28742	5590	0.0383063	0.175353	DIE1	-0.0462949	-0.0477904	G1	DIE1	0.00149557	14	14	Mesothelial	DIE	peritoneal	0.345669
CTGGTCTGTGGACCTC-1_2	DIE1	44828	6611	0.0312082	0.214286	DIE1	-0.0419371	-0.0525058	G1	DIE1	0.0105687	14	14	Mesothelial	DIE	peritoneal	0.333426
CTGTGAACACGTCATA-1_2	DIE1	17166	3997	0.0391472	0.308342	DIE1	-0.0383699	-0.0344476	G1	DIE1	-0.00392232	14	14	Mesothelial	DIE	peritoneal	0.296993
CTTCCTTTCCTACCGT-1_2	DIE1	1385	806	0.000722022	0.158845	DIE1	-0.0477787	-0.0777432	G1	DIE1	0.0299645	14	14	Mesothelial	DIE	peritoneal	0.286735
CTTCTCTAGGACACTG-1_2	DIE1	60440	7833	0.0277465	0.155592	DIE1	-0.0371759	-0.0405694	G1	DIE1	0.00339348	14	14	Mesothelial	DIE	peritoneal	0.371257
CTTCTCTTCTCCGTGT-1_2	DIE1	28798	5825	0.0502813	0.201993	DIE1	-0.0308042	-0.0358261	G1	DIE1	0.00502189	14	14	Mesothelial	DIE	peritoneal	0.350976
CTTGATTGTTATAGAG-1_2	DIE1	27922	5308	0.0498173	0.281248	DIE1	-0.0428907	-0.0468052	G1	DIE1	0.00391445	14	14	Mesothelial	DIE	peritoneal	0.280255
GAACTGTGTATCTTCT-1_2	DIE1	27010	5335	0.0427249	0.266605	DIE1	-0.0326116	-0.0580614	G1	DIE1	0.0254498	14	14	Mesothelial	DIE	peritoneal	0.297889
GAAGGGTGTTGCAACT-1_2	DIE1	2397	1100	0	0.25365	DIE1	-0.0458116	-0.0172934	G1	DIE1	-0.0285181	14	14	Mesothelial	DIE	peritoneal	0.242888
GAATCACTCTCATGCC-1_2	DIE1	11225	3771	0.0287751	0.118842	DIE1	-0.0586376	-0.0448206	G1	DIE1	-0.013817	14	14	Mesothelial	DIE	peritoneal	0.4317
GACAGCCCAACACAAA-1_2	DIE1	27173	5559	0.0365804	0.27347	DIE1	-0.0180367	-0.0585294	G1	DIE1	0.0404927	14	14	Mesothelial	DIE	peritoneal	0.294286
GACATCAAGACTTAAG-1_2	DIE1	45204	6248	0.0355942	0.156756	DIE1	-0.0253156	-0.0366898	G1	DIE1	0.0113742	14	14	Mesothelial	DIE	peritoneal	0.469626
GACATCAGTTGTGCAT-1_2	DIE1	60511	8074	0.0339608	0.202674	DIE1	-0.0363396	-0.069583	G1	DIE1	0.0332433	14	14	Mesothelial	DIE	peritoneal	0.369244
GACCAATAGCGTGCTC-1_2	DIE1	61078	8397	0.0272111	0.192197	DIE1	-0.050105	-0.05594	G1	DIE1	0.00583502	14	14	Mesothelial	DIE	peritoneal	0.497505
GACCTTCCATCTCAAG-1_2	DIE1	8927	2816	0.0144505	0.215526	DIE1	-0.0408503	-0.00922513	G1	DIE1	-0.0316252	5	5	Mesothelial	DIE	peritoneal	0.209979
GACGCTGTCCACTAGA-1_2	DIE1	35227	6408	0.0381809	0.176484	DIE1	-0.0568665	-0.0622613	G1	DIE1	0.00539476	14	14	Mesothelial	DIE	peritoneal	0.417253
GACTTCCAGAGCTTTC-1_2	DIE1	20990	4717	0.0467842	0.244545	DIE1	-0.00994973	-0.0155502	G1	DIE1	0.00560052	14	14	Mesothelial	DIE	peritoneal	0.241444
GAGACCCGTGATACCT-1_2	DIE1	26892	5441	0.0475606	0.267961	DIE1	-0.0161958	-0.0420363	G1	DIE1	0.0258405	14	14	Mesothelial	DIE	peritoneal	0.288906
GAGACTTTCCTTCGAC-1_2	DIE1	31088	5885	0.0503731	0.234689	DIE1	-0.0538087	-0.0714121	G1	DIE1	0.0176034	14	14	Mesothelial	DIE	peritoneal	0.345091
GAGAGGTTCGCTTGAA-1_2	DIE1	16742	3918	0.0250866	0.314598	DIE1	-0.0193119	-0.0822933	G1	DIE1	0.0629815	14	14	Mesothelial	DIE	peritoneal	0.337329
GAGATGGGTCCACTTC-1_2	DIE1	27206	6042	0.0552452	0.109314	DIE1	-0.0527903	-0.0788056	G1	DIE1	0.0260153	14	14	Mesothelial	DIE	peritoneal	0.438241
GATCACAGTGGCAACA-1_2	DIE1	39906	6329	0.0439032	0.166266	DIE1	-0.0311242	-0.0543731	G1	DIE1	0.0232489	14	14	Mesothelial	DIE	peritoneal	0.343274
GATGATCAGACAGCGT-1_2	DIE1	20211	4568	0.0328534	0.310128	DIE1	-0.0166567	-0.047959	G1	DIE1	0.0313023	14	14	Mesothelial	DIE	peritoneal	0.233538
GATGTTGCATTCACCC-1_2	DIE1	31061	5595	0.0326454	0.242169	DIE1	-0.0212819	-0.0691778	G1	DIE1	0.0478959	14	14	Mesothelial	DIE	peritoneal	0.309431
GATTTCTGTATGAAAC-1_2	DIE1	56863	7671	0.027663	0.179238	DIE1	-0.0411805	-0.0722419	G1	DIE1	0.0310614	14	14	Mesothelial	DIE	peritoneal	0.43338
GCACGTGTCTAGATCG-1_2	DIE1	3623	1768	0.225504	0.0656914	DIE1	-0.0150613	-0.0879554	G1	DIE1	0.0728941	13	13	Mesothelial	DIE	peritoneal	0.309215
GCAGGCTAGCAATTCC-1_2	DIE1	39554	6385	0.0552662	0.161602	DIE1	-0.0549493	-0.0356845	G1	DIE1	-0.0192647	14	14	Mesothelial	DIE	peritoneal	0.356824
GCAGGCTCACTCCTGT-1_2	DIE1	9989	2613	0.0240264	0.308339	DIE1	-0.0507148	-0.0815897	G1	DIE1	0.0308749	14	14	Mesothelial	DIE	peritoneal	0.331842
GCATCTCTCGCTCTCA-1_2	DIE1	35854	6092	0.0376806	0.231104	DIE1	-0.000429132	-0.0823808	G1	DIE1	0.0819517	14	14	Mesothelial	DIE	peritoneal	0.31089
GCCAGCAGTTCGGACC-1_2	DIE1	32497	5318	0.0394498	0.188633	DIE1	-0.0326891	-0.0670179	G1	DIE1	0.0343288	14	14	Mesothelial	DIE	peritoneal	0.37847
GCCATGGTCGACATAC-1_2	DIE1	20439	5081	0.0738294	0.11072	DIE1	-0.0445217	-0.0678743	G1	DIE1	0.0233525	14	14	Mesothelial	DIE	peritoneal	0.474165
GCCATTCAGCTGTTCA-1_2	DIE1	26025	5601	0.0572142	0.181095	DIE1	-0.018681	-0.0395784	G1	DIE1	0.0208973	14	14	Mesothelial	DIE	peritoneal	0.304043
GCCCGAAGTTGTAAAG-1_2	DIE1	36007	6192	0.0367706	0.226567	DIE1	-0.055421	-0.0324074	G1	DIE1	-0.0230136	14	14	Mesothelial	DIE	peritoneal	0.48194
GCCTGTTTCGGAGCAA-1_2	DIE1	31333	5620	0.0302556	0.262471	DIE1	-0.0122853	-0.0570445	G1	DIE1	0.0447591	14	14	Mesothelial	DIE	peritoneal	0.327867
GCGGATCCAACATCGT-1_2	DIE1	26834	5376	0.0466572	0.260453	DIE1	-0.0185006	-0.0284293	G1	DIE1	0.00992869	14	14	Mesothelial	DIE	peritoneal	0.304554
GCGGATCTCATACGAC-1_2	DIE1	24658	4935	0.040352	0.303269	DIE1	-0.0149082	-0.0123909	G1	DIE1	-0.00251732	14	14	Mesothelial	DIE	peritoneal	0.258446
GCTCAAAGTTGGGAAC-1_2	DIE1	6502	2015	0.000461396	0.266995	DIE1	-0.0249518	-0.0363239	G1	DIE1	0.0113721	5	5	Mesothelial	DIE	peritoneal	0.207708
GCTCAAATCACTGCTC-1_2	DIE1	23391	4553	0.0247959	0.252448	DIE1	-0.017639	-0.0425049	G1	DIE1	0.0248659	14	14	Mesothelial	DIE	peritoneal	0.317343
GCTGAATCATCTATCT-1_2	DIE1	52202	7308	0.0545573	0.201927	DIE1	-0.0247509	-0.0516149	G1	DIE1	0.026864	14	14	Mesothelial	DIE	peritoneal	0.30926
GCTGCAGCAGTTGGTT-1_2	DIE1	30662	5771	0.0483008	0.290392	DIE1	-0.0136299	-0.0534981	G1	DIE1	0.0398682	14	14	Mesothelial	DIE	peritoneal	0.263947
GGAACCCCATACCATG-1_2	DIE1	25853	5926	0.074266	0.110858	DIE1	-0.0357052	-0.075564	G1	DIE1	0.0398589	14	14	Mesothelial	DIE	peritoneal	0.419743
GGAATGGGTAAGGCTG-1_2	DIE1	26280	4859	0.0252664	0.300266	DIE1	-0.0387699	-0.0719258	G1	DIE1	0.0331559	14	14	Mesothelial	DIE	peritoneal	0.373294
GGAGAACCACTGTGTA-1_2	DIE1	70441	8811	0.0334464	0.117063	DIE1	-0.0450036	-0.0507075	G1	DIE1	0.00570391	14	14	Mesothelial	DIE	peritoneal	0.396355
GGAGCAACAAGGTCAG-1_2	DIE1	10943	3479	0.0538244	0.124189	DIE1	-0.0676842	-0.0313748	G1	DIE1	-0.0363093	14	14	Mesothelial	DIE	peritoneal	0.354285
GGAGCAACATGTTACG-1_2	DIE1	30893	4699	0.0224323	0.296054	DIE1	-0.0533134	-0.0636229	G1	DIE1	0.0103095	14	14	Mesothelial	DIE	peritoneal	0.311245
GGAGGTAAGTAGTCTC-1_2	DIE1	23142	4865	0.0595454	0.251015	DIE1	-0.0315503	-0.0415546	G1	DIE1	0.0100043	14	14	Mesothelial	DIE	peritoneal	0.313259
GGAGGTACAGCTGTGC-1_2	DIE1	40992	6600	0.039154	0.155908	DIE1	-0.0368847	-0.0647238	G1	DIE1	0.0278391	14	14	Mesothelial	DIE	peritoneal	0.399866
GGCAGTCCAGTACTAC-1_2	DIE1	50981	6669	0.0783233	0.102528	DIE1	-0.00740643	-0.0523381	G1	DIE1	0.0449316	14	14	Mesothelial	DIE	peritoneal	0.412498
GGCGTCACATCATTGG-1_2	DIE1	24445	5215	0.0598486	0.209532	DIE1	-0.015173	-0.0456018	G1	DIE1	0.0304288	14	14	Mesothelial	DIE	peritoneal	0.319703
GGCTGTGGTCTTGGTA-1_2	DIE1	31516	6233	0.029953	0.181305	DIE1	-0.0109107	-0.0577108	G1	DIE1	0.0468	14	14	Mesothelial	DIE	peritoneal	0.337614
GGCTGTGTCCCATTCG-1_2	DIE1	52788	7288	0.0364666	0.153728	DIE1	-0.0215654	-0.0663523	G1	DIE1	0.0447868	14	14	Mesothelial	DIE	peritoneal	0.414764
GGGAAGTTCTATGCCC-1_2	DIE1	77593	8335	0.0340108	0.214323	DIE1	-0.038791	-0.0720371	G1	DIE1	0.0332462	14	14	Mesothelial	DIE	peritoneal	0.340025
GGGACAAGTGCGTGCT-1_2	DIE1	21818	4503	0.0376753	0.249794	DIE1	-0.0341836	-0.0761175	G1	DIE1	0.0419339	14	14	Mesothelial	DIE	peritoneal	0.287138
GGGACTCAGAACAGGA-1_2	DIE1	43388	6611	0.0319213	0.211487	DIE1	-0.0272129	-0.0768326	G1	DIE1	0.0496198	14	14	Mesothelial	DIE	peritoneal	0.385699
GGGACTCTCCGGCTTT-1_2	DIE1	25468	5253	0.0338857	0.215172	DIE1	-0.0135865	-0.059618	G1	DIE1	0.0460315	14	14	Mesothelial	DIE	peritoneal	0.317625
GGGAGATCACATTCTT-1_2	DIE1	22609	4695	0.019019	0.229422	DIE1	-0.0264362	-0.0517985	G1	DIE1	0.0253623	14	14	Mesothelial	DIE	peritoneal	0.415763
GGGAGTACACTGGCGT-1_2	DIE1	19115	4757	0.0556631	0.256971	DIE1	-0.0390895	-0.0656496	G1	DIE1	0.0265601	5	5	Mesothelial	DIE	peritoneal	0.23323
GGGATGAGTACATACC-1_2	DIE1	27896	5182	0.049577	0.280434	DIE1	-0.0423154	-0.0495107	G1	DIE1	0.00719525	14	14	Mesothelial	DIE	peritoneal	0.268054
GGGCGTTGTCGGAAAC-1_2	DIE1	29443	5217	0.0398397	0.2316	DIE1	-0.0382318	-0.0472286	G1	DIE1	0.00899677	14	14	Mesothelial	DIE	peritoneal	0.31517
GGGCTACTCAACCTTT-1_2	DIE1	32756	6117	0.014898	0.116437	DIE1	-0.0437117	-0.0440681	G1	DIE1	0.000356427	14	14	Mesothelial	DIE	peritoneal	0.479003
GGGCTCACAAAGAGTT-1_2	DIE1	36127	5957	0.0209539	0.196252	DIE1	-0.0325478	-0.0588912	G1	DIE1	0.0263434	7	7	Mesothelial	DIE	peritoneal	0.355249
GGGTATTAGCGTTCCG-1_2	DIE1	31729	5702	0.0537994	0.197264	DIE1	-0.0336187	-0.0435135	G1	DIE1	0.00989483	14	14	Mesothelial	DIE	peritoneal	0.295047
GGGTCTGGTGACACAG-1_2	DIE1	3275	1406	0.000610687	0.308702	DIE1	-0.0242032	-0.0438997	G1	DIE1	0.0196965	14	14	Mesothelial	DIE	peritoneal	0.199708
GGTCTGGAGAGACAAG-1_2	DIE1	1387	956	0.000720981	0.113915	DIE1	-0.0564881	-0.0406386	G1	DIE1	-0.0158495	14	14	Mesothelial	DIE	peritoneal	0.300419
GGTGATTCACTACGGC-1_2	DIE1	85123	9050	0.0271959	0.135381	DIE1	-0.0402831	-0.0665925	G1	DIE1	0.0263094	14	14	Mesothelial	DIE	peritoneal	0.36004
GGTGTCGCAATGAACA-1_2	DIE1	38917	6129	0.0328905	0.280315	DIE1	-0.00314425	-0.0552748	G1	DIE1	0.0521305	14	14	Mesothelial	DIE	peritoneal	0.370159
GTAACACGTCCAACGC-1_2	DIE1	38576	6977	0.0630703	0.179956	DIE1	-0.031613	-0.0752493	G1	DIE1	0.0436364	14	14	Mesothelial	DIE	peritoneal	0.32395
GTAACCAAGCTCACTA-1_2	DIE1	32889	6181	0.0440573	0.275837	DIE1	-0.0297367	-0.0136256	G1	DIE1	-0.0161111	14	14	Mesothelial	DIE	peritoneal	0.330696
GTAATCGGTCTACATG-1_2	DIE1	21670	4748	0.0783572	0.245501	DIE1	-0.0420145	-0.0485557	G1	DIE1	0.00654118	14	14	Mesothelial	DIE	peritoneal	0.236547
GTAGCTAAGGGTAATT-1_2	DIE1	24872	5268	0.0440656	0.243366	DIE1	-0.0365173	-0.0583652	G1	DIE1	0.0218479	14	14	Mesothelial	DIE	peritoneal	0.29281
GTATTTCGTCGGTACC-1_2	DIE1	13276	3144	0.0349503	0.339108	DIE1	-0.06214	-0.0899548	G1	DIE1	0.0278148	14	14	Mesothelial	DIE	peritoneal	0.24472
GTCAAGTAGCCTGTCG-1_2	DIE1	65142	8231	0.0362285	0.159498	DIE1	-0.0436191	-0.0727586	G1	DIE1	0.0291395	14	14	Mesothelial	DIE	peritoneal	0.512804
GTCACGGTCCTACGGG-1_2	DIE1	21922	4694	0.0305629	0.2206	DIE1	-0.0529269	-0.0513597	G1	DIE1	-0.00156723	14	14	Mesothelial	DIE	peritoneal	0.321237
GTCACTCCATAGGTTC-1_2	DIE1	14765	3985	0.0407721	0.167558	DIE1	-0.0268651	-0.00222302	G1	DIE1	-0.024642	14	14	Mesothelial	DIE	peritoneal	0.368551
GTCATGACATCCAACA-1_2	DIE1	21891	4385	0.0237541	0.279704	DIE1	-0.0377982	-0.044299	G1	DIE1	0.00650085	14	14	Mesothelial	DIE	peritoneal	0.312659
GTCATGAGTATCCCAA-1_2	DIE1	7005	2105	0.000571021	0.288794	DIE1	-0.0224556	-0.0566164	G1	DIE1	0.0341607	13	13	Mesothelial	DIE	peritoneal	0.238824
GTCATGAGTCACTCGG-1_2	DIE1	7875	2179	0.000380952	0.413714	DIE1	-0.0233346	-0.029276	G1	DIE1	0.00594138	14	14	Mesothelial	DIE	peritoneal	0.17714
GTCATTTCACAGCCTG-1_2	DIE1	18143	3972	0.0208896	0.300502	DIE1	-0.0370469	-0.040996	G1	DIE1	0.00394913	14	14	Mesothelial	DIE	peritoneal	0.320272
GTCTAGAGTCTAGTGT-1_2	DIE1	25100	4646	0.0887251	0.325657	DIE1	-0.0129631	-0.0300028	G1	DIE1	0.0170397	14	14	Mesothelial	DIE	peritoneal	0.241839
GTGCACGGTCTTGCGG-1_2	DIE1	35204	6255	0.047381	0.22986	DIE1	-0.0533658	-0.0663301	G1	DIE1	0.0129642	14	14	Mesothelial	DIE	peritoneal	0.323933
GTGGCGTCATGACCCG-1_2	DIE1	32027	5494	0.00324726	0.354513	DIE1	-0.0452149	-0.0748338	G1	DIE1	0.0296189	14	14	Mesothelial	DIE	peritoneal	0.310059
GTGGGAAGTGCGTTTA-1_2	DIE1	35171	6037	0.0398624	0.172045	DIE1	-0.0447214	-0.0607447	G1	DIE1	0.0160233	14	14	Mesothelial	DIE	peritoneal	0.327864
GTGTCCTCACGTAGAG-1_2	DIE1	24506	4440	0.0315433	0.292133	DIE1	-0.00140689	-0.0543265	G1	DIE1	0.0529196	14	14	Mesothelial	DIE	peritoneal	0.243251
GTGTTCCAGACTACGG-1_2	DIE1	47474	6672	0.037768	0.200025	DIE1	-0.0297495	-0.0905259	G1	DIE1	0.0607764	14	14	Mesothelial	DIE	peritoneal	0.493794
GTGTTCCAGATGCAGC-1_2	DIE1	37287	6210	0.052458	0.211843	DIE1	-0.0523795	-0.0763154	G1	DIE1	0.0239359	14	14	Mesothelial	DIE	peritoneal	0.32947
GTTACAGCAGGCTATT-1_2	DIE1	38344	6259	0.0437357	0.227937	DIE1	-0.0157573	-0.0457355	G1	DIE1	0.0299783	14	14	Mesothelial	DIE	peritoneal	0.288441
GTTCCGTGTTCACGAT-1_2	DIE1	34860	5995	0.0201377	0.186632	DIE1	-0.0460597	-0.0304036	G1	DIE1	-0.0156561	14	14	Mesothelial	DIE	peritoneal	0.33654
GTTGTGAGTACCAATC-1_2	DIE1	21898	4337	0.0607361	0.263997	DIE1	-0.0146677	-0.0437149	G1	DIE1	0.0290473	14	14	Mesothelial	DIE	peritoneal	0.299643
TAACGACCAGACCTGC-1_2	DIE1	31133	6280	0.0399576	0.189766	DIE1	-0.0461876	-0.0231627	G1	DIE1	-0.0230249	14	14	Mesothelial	DIE	peritoneal	0.317633
TAACTTCGTACCCAGC-1_2	DIE1	54290	7494	0.0252533	0.218401	DIE1	-0.0513959	-0.0732548	G1	DIE1	0.0218589	14	14	Mesothelial	DIE	peritoneal	0.423526
TAAGCGTCACTACTTT-1_2	DIE1	23777	4868	0.0470202	0.271271	DIE1	-0.0271498	-0.0525997	G1	DIE1	0.0254499	14	14	Mesothelial	DIE	peritoneal	0.275277
TAATCTCAGTTTCGGT-1_2	DIE1	14956	3497	0.0193233	0.295734	DIE1	-0.0274719	-0.0648422	G1	DIE1	0.0373703	14	14	Mesothelial	DIE	peritoneal	0.234017
TACATTCCAGGCACAA-1_2	DIE1	26225	4550	0.0243661	0.356873	DIE1	-0.0300864	-0.0532673	G1	DIE1	0.0231809	14	14	Mesothelial	DIE	peritoneal	0.267136
TACCGAAAGGTAATCA-1_2	DIE1	59464	7406	0.0353491	0.222858	DIE1	-0.0590912	-0.0628828	G1	DIE1	0.00379164	14	14	Mesothelial	DIE	peritoneal	0.348296
TACCGAACATCATCCC-1_2	DIE1	59989	7979	0.0372735	0.153428	DIE1	-0.0161476	-0.0743558	G1	DIE1	0.0582082	14	14	Mesothelial	DIE	peritoneal	0.380673
TACCGGGAGGTCGCCT-1_2	DIE1	3255	1195	0.00030722	0.355146	DIE1	-0.0117563	-0.0859457	G1	DIE1	0.0741895	14	14	Mesothelial	DIE	peritoneal	0.148205
TACGTCCAGAGTAACT-1_2	DIE1	14060	3347	0.0474395	0.171622	DIE1	-0.0182765	-0.0804437	G1	DIE1	0.0621671	14	14	Mesothelial	DIE	peritoneal	0.376609
TAGACCACATTGCCGG-1_2	DIE1	35399	6689	0.0379107	0.139919	DIE1	-0.0564431	-0.0453086	G1	DIE1	-0.0111345	14	14	Mesothelial	DIE	peritoneal	0.480826
TAGACTGAGTCGGCCT-1_2	DIE1	28115	5636	0.0466655	0.217393	DIE1	-0.0340468	-0.031534	G1	DIE1	-0.00251284	14	14	Mesothelial	DIE	peritoneal	0.304817
TAGATCGGTAGTTAGA-1_2	DIE1	50228	6118	0.0452536	0.183583	DIE1	-0.0445061	-0.0380773	G1	DIE1	-0.00642873	14	14	Mesothelial	DIE	peritoneal	0.31594
TAGGTACCACTTTAGG-1_2	DIE1	15405	3713	6.4914e-05	0.282895	DIE1	-0.0585453	-0.0671536	G1	DIE1	0.00860829	14	14	Mesothelial	DIE	peritoneal	0.283719
TATACCTTCTCTTGCG-1_2	DIE1	32323	5455	0.0310305	0.215512	DIE1	-0.0200843	-0.067776	G1	DIE1	0.0476916	14	14	Mesothelial	DIE	peritoneal	0.371485
TATCGCCGTGATCATC-1_2	DIE1	3340	1524	0.000598802	0.158683	DIE1	-0.0251788	-0.0763838	G1	DIE1	0.051205	14	14	Mesothelial	DIE	peritoneal	0.275129
TATTGCTGTTCTCTAT-1_2	DIE1	22662	5129	0.0419204	0.252361	DIE1	-0.0254311	-0.0120558	G1	DIE1	-0.0133753	14	14	Mesothelial	DIE	peritoneal	0.255533
TATTTCGAGATGAAGG-1_2	DIE1	33647	6128	0.032514	0.199958	DIE1	-0.0261697	-0.0149077	G1	DIE1	-0.011262	14	14	Mesothelial	DIE	peritoneal	0.370162
TCAAGCACACTGCGTG-1_2	DIE1	7995	2723	0.0549093	0.166104	DIE1	-0.0701144	-0.0534409	G1	DIE1	-0.0166735	14	14	Mesothelial	DIE	peritoneal	0.316801
TCAATTCAGTCATTGC-1_2	DIE1	25747	5329	0.0448596	0.235756	DIE1	-0.0373163	-0.0355773	G1	DIE1	-0.00173903	14	14	Mesothelial	DIE	peritoneal	0.286308
TCACACCAGCGTGTTT-1_2	DIE1	21449	4084	0.0287659	0.327288	DIE1	-0.0207539	-0.0260067	G1	DIE1	0.00525276	14	14	Mesothelial	DIE	peritoneal	0.255778
TCACATTCAATACGAA-1_2	DIE1	32388	5926	0.0340867	0.173861	DIE1	-0.0145581	-0.0585582	G1	DIE1	0.044	14	14	Mesothelial	DIE	peritoneal	0.354785
TCACGGGAGGTGCGAT-1_2	DIE1	12771	3234	0.0941978	0.21956	DIE1	-0.0252867	-0.0830213	G1	DIE1	0.0577346	14	14	Mesothelial	DIE	peritoneal	0.34345
TCACTATCAGAAACCG-1_2	DIE1	28793	5103	0.0338971	0.183308	DIE1	-0.0328127	-0.0817395	G1	DIE1	0.0489268	14	14	Mesothelial	DIE	peritoneal	0.401047
TCATACTGTTTCGATG-1_2	DIE1	41881	6566	0.0355292	0.190492	DIE1	-0.0417452	-0.0696828	G1	DIE1	0.0279377	14	14	Mesothelial	DIE	peritoneal	0.354018
TCATACTTCAACACCA-1_2	DIE1	19786	4437	0.0351764	0.278935	DIE1	-0.0186318	-0.0327124	G1	DIE1	0.0140806	14	14	Mesothelial	DIE	peritoneal	0.26737
TCATGAGCACCAGCCA-1_2	DIE1	27553	5118	0.0504482	0.28251	DIE1	-0.0539462	-0.0276034	G1	DIE1	-0.0263429	14	14	Mesothelial	DIE	peritoneal	0.361509
TCATGCCCAACATACC-1_2	DIE1	49601	7456	0.0278623	0.142356	DIE1	-0.0426004	-0.0764525	G1	DIE1	0.0338522	14	14	Mesothelial	DIE	peritoneal	0.447675
TCATGTTTCGATTTCT-1_2	DIE1	41923	6494	0.0383799	0.284689	DIE1	-0.014207	-0.0266408	G1	DIE1	0.0124338	14	14	Mesothelial	DIE	peritoneal	0.299934
TCCAGAAAGCGAAACC-1_2	DIE1	17800	3922	0.0605056	0.145899	DIE1	-0.0194255	-0.0256995	G1	DIE1	0.00627397	14	14	Mesothelial	DIE	peritoneal	0.340957
TCCGAAACAGGACTTT-1_2	DIE1	41547	6775	0.0524226	0.243555	DIE1	-0.000498058	-0.0417679	G1	DIE1	0.0412698	14	14	Mesothelial	DIE	peritoneal	0.337394
TCCGGGATCAGCCTCT-1_2	DIE1	74364	8157	0.0358238	0.152762	DIE1	-0.0141423	-0.0621471	G1	DIE1	0.0480048	14	14	Mesothelial	DIE	peritoneal	0.370359
TCCGGGATCTTACGTT-1_2	DIE1	18399	4208	0.0320126	0.248872	DIE1	-0.0571878	-0.0750967	G1	DIE1	0.0179088	14	14	Mesothelial	DIE	peritoneal	0.279846
TCCGTGTTCTTGTGCC-1_2	DIE1	26847	5387	0.0276008	0.298022	DIE1	-0.0225773	-0.0677581	G1	DIE1	0.0451808	14	14	Mesothelial	DIE	peritoneal	0.231635
TCCTTTCTCACCACAA-1_2	DIE1	43843	6870	0.0725087	0.220468	DIE1	-0.0518296	-0.0599696	G1	DIE1	0.00813998	14	14	Mesothelial	DIE	peritoneal	0.425455
TCGAACACATGATGCT-1_2	DIE1	37829	6053	0.0488514	0.173888	DIE1	-0.0469452	-0.0441034	G1	DIE1	-0.00284179	14	14	Mesothelial	DIE	peritoneal	0.359584
TCGACCTGTGCCCACA-1_2	DIE1	14179	3176	0.0392834	0.318429	DIE1	-0.0470958	-0.0848717	G1	DIE1	0.0377759	14	14	Mesothelial	DIE	peritoneal	0.222226
TCGACGGTCGCGTGCA-1_2	DIE1	2108	955	0.000474383	0.244307	DIE1	-0.0434166	-0.0496138	G1	DIE1	0.0061972	14	14	Mesothelial	DIE	peritoneal	0.187117
TCGCACTGTAACAAGT-1_2	DIE1	38313	6365	0.0395688	0.125858	DIE1	-0.0552017	-0.0600234	G1	DIE1	0.00482166	14	14	Mesothelial	DIE	peritoneal	0.457611
TCGGGACAGTGTTGAA-1_2	DIE1	49769	6499	0.0369507	0.157889	DIE1	-0.0302384	-0.0565128	G1	DIE1	0.0262743	14	14	Mesothelial	DIE	peritoneal	0.438177
TCGGGACGTATGGTAA-1_2	DIE1	25183	5304	0.0531311	0.262598	DIE1	-0.0318846	-0.0246494	G1	DIE1	-0.00723517	14	14	Mesothelial	DIE	peritoneal	0.235029
TCGGGCACAGATAAAC-1_2	DIE1	34533	6069	0.0469696	0.142588	DIE1	-0.0273496	-0.0624208	G1	DIE1	0.0350711	14	14	Mesothelial	DIE	peritoneal	0.356158
TCTAACTGTATGAGCG-1_2	DIE1	49331	7003	0.038718	0.14425	DIE1	-0.0505385	-0.0887535	G1	DIE1	0.038215	7	7	Mesothelial	DIE	peritoneal	0.448331
TCTAACTGTCTTGGTA-1_2	DIE1	25638	4851	0.0399797	0.246509	DIE1	-0.00628295	-0.0747919	G1	DIE1	0.0685089	14	14	Mesothelial	DIE	peritoneal	0.312933
TCTCAGCTCAGCTTGA-1_2	DIE1	33102	5957	0.06196	0.203643	DIE1	-0.0391542	-0.0577665	G1	DIE1	0.0186123	14	14	Mesothelial	DIE	peritoneal	0.299331
TGAACGTTCATGCTAG-1_2	DIE1	31694	5753	0.0318357	0.283934	DIE1	-0.0128948	-0.066394	G1	DIE1	0.0534993	14	14	Mesothelial	DIE	peritoneal	0.288728
TGAATCGAGCATCCTA-1_2	DIE1	36140	6260	0.0296348	0.209934	DIE1	-0.0447123	-0.0738458	G1	DIE1	0.0291335	14	14	Mesothelial	DIE	peritoneal	0.363415
TGAGCATGTTGGGATG-1_2	DIE1	24337	5174	0.0648806	0.121626	DIE1	-0.0395752	-0.0536887	G1	DIE1	0.0141136	14	14	Mesothelial	DIE	peritoneal	0.409934
TGAGCGCGTACGGATG-1_2	DIE1	42497	6677	0.0672283	0.196743	DIE1	-0.043797	-0.0713961	G1	DIE1	0.0275991	14	14	Mesothelial	DIE	peritoneal	0.372246
TGATCTTTCAAACTGC-1_2	DIE1	40490	6702	0.0391208	0.150506	DIE1	-0.0440357	-0.0527122	G1	DIE1	0.00867645	14	14	Mesothelial	DIE	peritoneal	0.380642
TGCAGATCACACAGCC-1_2	DIE1	32248	4929	0.0296452	0.279583	DIE1	-0.0321573	-0.0388856	G1	DIE1	0.00672833	14	14	Mesothelial	DIE	peritoneal	0.300783
TGCATCCCATTAAAGG-1_2	DIE1	24957	5163	0.0784149	0.178908	DIE1	-0.0390072	-0.0475425	G1	DIE1	0.00853528	14	14	Mesothelial	DIE	peritoneal	0.346099
TGCGATAAGCAATAAC-1_2	DIE1	36758	6058	0.0400729	0.230045	DIE1	-0.0131596	-0.0161542	G1	DIE1	0.00299466	14	14	Mesothelial	DIE	peritoneal	0.258145
TGGAACTCAGGTGGAT-1_2	DIE1	30356	5809	0.0359402	0.24384	DIE1	-0.0274158	-0.0223299	G1	DIE1	-0.00508591	14	14	Mesothelial	DIE	peritoneal	0.310117
TGGATCAGTGCCCACA-1_2	DIE1	41483	5830	0.0375334	0.210207	DIE1	-0.0364436	-0.0631524	G1	DIE1	0.0267088	14	14	Mesothelial	DIE	peritoneal	0.324974
TGGATGTGTCGATTAC-1_2	DIE1	9503	3329	0.101968	0.122488	DIE1	-0.0309545	-0.0606082	G1	DIE1	0.0296537	14	14	Mesothelial	DIE	peritoneal	0.370498
TGGCGTGTCCCGATCT-1_2	DIE1	21469	5049	0.0965112	0.138339	DIE1	-0.0802884	-0.0756713	G1	DIE1	-0.00461716	14	14	Mesothelial	DIE	peritoneal	0.398826
TGGGAGAGTGTACATC-1_2	DIE1	11320	3917	0.0871908	0.126325	DIE1	-0.0118339	-0.0552003	G1	DIE1	0.0433664	14	14	Mesothelial	DIE	peritoneal	0.342547
TGGGCGTAGACAGCTG-1_2	DIE1	21732	4776	0.0466593	0.218572	DIE1	-0.0326663	-0.0695955	G1	DIE1	0.0369292	14	14	Mesothelial	DIE	peritoneal	0.261165
TGGGCTGTCCGGACTG-1_2	DIE1	26981	5436	0.0545569	0.202995	DIE1	-0.0197366	-0.0499887	G1	DIE1	0.0302521	14	14	Mesothelial	DIE	peritoneal	0.264976
TGTCCACGTGCCTAAT-1_2	DIE1	28066	5090	0.0168888	0.288463	DIE1	-0.00551646	-0.00125369	G1	DIE1	-0.00426276	14	14	Mesothelial	DIE	peritoneal	0.349592
TGTCCCATCGGCATCG-1_2	DIE1	35252	6206	0.0259843	0.233348	DIE1	-0.0268884	-0.0799054	G1	DIE1	0.053017	14	14	Mesothelial	DIE	peritoneal	0.375048
TGTCCTGCATCCCACT-1_2	DIE1	30244	5567	0.0330975	0.242891	DIE1	-0.0727635	-0.0575474	G1	DIE1	-0.015216	14	14	Mesothelial	DIE	peritoneal	0.304827
TGTGATGAGCGTTACT-1_2	DIE1	78572	7628	0.0295398	0.236102	DIE1	-0.00979292	-0.0517823	G1	DIE1	0.0419894	14	14	Mesothelial	DIE	peritoneal	0.371098
TGTGCGGGTTAAGAAC-1_2	DIE1	23064	5137	0.114724	0.179457	DIE1	-0.00329527	-0.0984004	G1	DIE1	0.0951052	14	14	Mesothelial	DIE	peritoneal	0.293267
TGTTCTAAGCAATTCC-1_2	DIE1	39850	6073	0.050138	0.167754	DIE1	-0.0645052	-0.0767527	G1	DIE1	0.0122475	14	14	Mesothelial	DIE	peritoneal	0.398046
TGTTCTACATCGTTCC-1_2	DIE1	28092	5301	0.0279083	0.224619	DIE1	-0.0103473	-0.0491705	G1	DIE1	0.0388232	14	14	Mesothelial	DIE	peritoneal	0.34893
TGTTGAGTCGAAGCAG-1_2	DIE1	52870	7584	0.0316626	0.201873	DIE1	-0.0176125	-0.0698303	G1	DIE1	0.0522179	14	14	Mesothelial	DIE	peritoneal	0.375027
TGTTGGAAGCGAACTG-1_2	DIE1	30961	5132	0.0261296	0.269888	DIE1	-0.00545188	-0.0361962	G1	DIE1	0.0307444	14	14	Mesothelial	DIE	peritoneal	0.28193
TTACCATGTAGATTAG-1_2	DIE1	29089	5545	0.0407027	0.248651	DIE1	-0.0118164	-0.0654776	G1	DIE1	0.0536612	14	14	Mesothelial	DIE	peritoneal	0.308142
TTAGGGTGTGTCATTG-1_2	DIE1	34837	5953	0.0566352	0.21503	DIE1	-0.00114746	-0.0641628	G1	DIE1	0.0630154	14	14	Mesothelial	DIE	peritoneal	0.308117
TTATTGCCATGCCGAC-1_2	DIE1	37523	6810	0.0364576	0.19484	DIE1	-0.00213628	-0.02348	G1	DIE1	0.0213437	14	14	Mesothelial	DIE	peritoneal	0.406066
TTCACGCAGCGGACAT-1_2	DIE1	55656	7966	0.0342461	0.194876	DIE1	-0.0440176	-0.0567316	G1	DIE1	0.012714	14	14	Mesothelial	DIE	peritoneal	0.504133
TTCCAATGTCTCGGAC-1_2	DIE1	31024	5537	0.0612751	0.227308	DIE1	-0.044692	-0.0345017	G1	DIE1	-0.0101904	14	14	Mesothelial	DIE	peritoneal	0.308217
TTCCACGAGTAGGTTA-1_2	DIE1	44984	6838	0.0317002	0.146096	DIE1	-0.0622966	-0.0497179	G1	DIE1	-0.0125787	7	7	Mesothelial	DIE	peritoneal	0.433322
TTCCACGGTGATACAA-1_2	DIE1	18838	4906	0.0487844	0.0971441	DIE1	-0.034076	-0.0781811	G1	DIE1	0.0441051	14	14	Mesothelial	DIE	peritoneal	0.431108
TTCGGTCCAAACCGGA-1_2	DIE1	26988	6042	0.0822217	0.203498	DIE1	-0.0256524	-0.0734078	G1	DIE1	0.0477554	14	14	Mesothelial	DIE	peritoneal	0.31817
TTCGGTCTCTATTCGT-1_2	DIE1	17405	4080	0.0812985	0.177765	DIE1	-0.0333311	-0.0826768	G1	DIE1	0.0493457	14	14	Mesothelial	DIE	peritoneal	0.369636
TTCTCTCTCTTTCCAA-1_2	DIE1	40113	7093	0.0240072	0.12916	DIE1	-0.0200479	-0.067231	G1	DIE1	0.0471831	14	14	Mesothelial	DIE	peritoneal	0.395182
TTGAACGTCGCCGAGT-1_2	DIE1	14846	3669	0.0602182	0.202277	DIE1	-0.0515191	-0.0807376	G1	DIE1	0.0292185	14	14	Mesothelial	DIE	peritoneal	0.290183
TTGACCCCAGAAGTTA-1_2	DIE1	48194	6969	0.0363116	0.147342	DIE1	-0.0315853	-0.0814824	G1	DIE1	0.049897	14	14	Mesothelial	DIE	peritoneal	0.400585
TTGATGGGTAAGCAAT-1_2	DIE1	28095	5290	0.0550632	0.207688	DIE1	-0.029676	-0.0662715	G1	DIE1	0.0365956	14	14	Mesothelial	DIE	peritoneal	0.276161
TTGCATTCATTATGCG-1_2	DIE1	15148	3820	0.0529443	0.263665	DIE1	-0.00229502	-0.0527585	G1	DIE1	0.0504635	14	14	Mesothelial	DIE	peritoneal	0.273294
TTGGGATAGGAGAGTA-1_2	DIE1	20529	4598	0.0772566	0.170832	DIE1	-0.0475898	-0.0512586	G1	DIE1	0.00366884	14	14	Mesothelial	DIE	peritoneal	0.38095
TTGGGTAAGACCTCAT-1_2	DIE1	34187	6392	0.0518618	0.195893	DIE1	-0.0386933	-0.0518447	G1	DIE1	0.0131513	14	14	Mesothelial	DIE	peritoneal	0.333981
TTGGTTTAGACTCTTG-1_2	DIE1	43992	6752	0.0274368	0.170895	DIE1	-0.0279129	-0.062092	G1	DIE1	0.0341791	14	14	Mesothelial	DIE	peritoneal	0.336949
TTGTGGACAGCAGAAC-1_2	DIE1	30538	5997	0.0458118	0.225228	DIE1	-0.0541074	-0.0325332	G1	DIE1	-0.0215741	14	14	Mesothelial	DIE	peritoneal	0.288666
TTGTGTTAGTCCGCCA-1_2	DIE1	38102	6837	0.0532518	0.15036	DIE1	-0.0406461	-0.0833376	G1	DIE1	0.0426915	14	14	Mesothelial	DIE	peritoneal	0.402165
TTGTGTTGTAGGTTTC-1_2	DIE1	24348	5067	0.0372515	0.297519	DIE1	-0.0111628	-0.0438982	G1	DIE1	0.0327354	14	14	Mesothelial	DIE	peritoneal	0.269687
TTTCACACACGTGTGC-1_2	DIE1	30114	5999	0.0628611	0.197649	DIE1	-0.0435822	-0.0928324	G1	DIE1	0.0492502	14	14	Mesothelial	DIE	peritoneal	0.303529
TTTCCTCTCTGTCCGT-1_2	DIE1	25969	5428	0.0306134	0.260849	DIE1	-0.0326339	-0.0570873	G1	DIE1	0.0244534	14	14	Mesothelial	DIE	peritoneal	0.2778
TTTCGATAGCCGTTGC-1_2	DIE1	1132	656	0.00176678	0.162544	DIE1	-0.0385733	-0.0567715	G1	DIE1	0.0181982	14	14	Mesothelial	DIE	peritoneal	0.243226
AGAGAGCAGTCGAATA-1_2	DIE1	4889	1622	0.0382491	0.271426	DIE1	-0.0637473	0.00165874	G2M	DIE1	-0.065406	14	14	Mesothelial	DIE	peritoneal	0.303926
CGGGTGTTCTAGCATG-1_2	DIE1	31597	5388	0.0167104	0.188467	DIE1	-0.00248693	0.052731	G2M	DIE1	-0.0552179	18	18	Mesothelial	DIE	peritoneal	0.34275
GAGACTTGTCTGATCA-1_2	DIE1	15982	3752	0.0522463	0.294644	DIE1	-0.0544593	0.0100044	G2M	DIE1	-0.0644637	14	14	Mesothelial	DIE	peritoneal	0.27005
GCAGCCATCTTGGCTC-1_2	DIE1	14385	2881	0.0206465	0.361627	DIE1	-0.0265906	0.00996944	G2M	DIE1	-0.0365601	14	14	Mesothelial	DIE	peritoneal	0.287823
GTGACGCTCAACGCTA-1_2	DIE1	6823	2576	0.218379	0.058039	DIE1	-0.0548087	0.0172764	G2M	DIE1	-0.0720851	14	14	Mesothelial	DIE	peritoneal	0.326045
GTGCGTGGTACCTAAC-1_2	DIE1	26046	4818	0.0196575	0.28227	DIE1	-0.0214231	0.0125181	G2M	DIE1	-0.0339412	14	14	Mesothelial	DIE	peritoneal	0.323667
TTTACCAAGTGACCTT-1_2	DIE1	22245	5387	0.0454934	0.150281	DIE1	-0.00322613	0.00784327	G2M	DIE1	-0.0110694	14	14	Mesothelial	DIE	peritoneal	0.395141
AACCAACAGATAGGGA-1_2	DIE1	38107	6294	0.0299945	0.192117	DIE1	0.231722	-0.0147433	S	DIE1	0.246466	14	14	Mesothelial	DIE	peritoneal	0.353773
AATAGAGGTTCGAACT-1_2	DIE1	34337	6184	0.0277252	0.201969	DIE1	0.00623463	-0.053549	S	DIE1	0.0597836	14	14	Mesothelial	DIE	peritoneal	0.33625
ACCTGTCAGCGACATG-1_2	DIE1	32369	5818	0.0523031	0.274306	DIE1	0.0190088	-0.0652462	S	DIE1	0.084255	14	14	Mesothelial	DIE	peritoneal	0.264966
ACGGAAGTCAAGCTGT-1_2	DIE1	22149	4396	0.0237483	0.321053	DIE1	0.0316412	-0.0692587	S	DIE1	0.1009	14	14	Mesothelial	DIE	peritoneal	0.264935
ACTGCAACATCCGGTG-1_2	DIE1	33236	6132	0.0627332	0.123691	DIE1	0.00256579	-0.0312225	S	DIE1	0.0337883	14	14	Mesothelial	DIE	peritoneal	0.330063
ACTGTCCAGAGGTTTA-1_2	DIE1	37155	6523	0.0343695	0.215233	DIE1	0.0226186	-0.0832821	S	DIE1	0.105901	14	14	Mesothelial	DIE	peritoneal	0.328415
ACTTAGGTCACTACTT-1_2	DIE1	16618	4289	0.0738958	0.249489	DIE1	0.0120429	-0.082224	S	DIE1	0.0942668	14	14	Mesothelial	DIE	peritoneal	0.284036
AGTGTTGAGAAATCCA-1_2	DIE1	10288	2811	0.060556	0.307834	DIE1	0.0173191	-0.0248132	S	DIE1	0.0421323	14	14	Mesothelial	DIE	peritoneal	0.261686
ATGACCACAGGCAATG-1_2	DIE1	28363	5788	0.058527	0.146987	DIE1	0.00348387	-0.0631282	S	DIE1	0.066612	14	14	Mesothelial	DIE	peritoneal	0.428812
CCAATTTCATCCGTGG-1_2	DIE1	28186	5754	0.0426808	0.176967	DIE1	0.0150853	-0.0910322	S	DIE1	0.106117	14	14	Mesothelial	DIE	peritoneal	0.336854
CCCTTAGAGAGCCTGA-1_2	DIE1	38011	6189	0.0306753	0.308332	DIE1	0.00583448	-0.0374451	S	DIE1	0.0432796	14	14	Mesothelial	DIE	peritoneal	0.246784
CGAGAAGCAGAACTCT-1_2	DIE1	20007	4206	0.0209927	0.168441	DIE1	0.00934999	-0.0285961	S	DIE1	0.0379461	14	14	Mesothelial	DIE	peritoneal	0.368833
CGAGTGCCATGGTGGA-1_2	DIE1	22711	4873	0.0622606	0.192462	DIE1	0.0175664	-0.0840146	S	DIE1	0.101581	14	14	Mesothelial	DIE	peritoneal	0.263855
CGTAAGTAGGCCCAAA-1_2	DIE1	74943	8332	0.0316374	0.203114	DIE1	0.0776597	-0.0452318	S	DIE1	0.122892	7	7	Mesothelial	DIE	peritoneal	0.409142
CGTTCTGGTATCCCTC-1_2	DIE1	49135	7018	0.0499033	0.163814	DIE1	0.00240475	-0.0554932	S	DIE1	0.0578979	14	14	Mesothelial	DIE	peritoneal	0.394486
CTACCCAAGAACGTGC-1_2	DIE1	40156	6451	0.0348889	0.190133	DIE1	0.057254	-0.0501674	S	DIE1	0.107421	14	14	Mesothelial	DIE	peritoneal	0.327362
CTATCCGCATCGGTTA-1_2	DIE1	18398	4449	0.0465268	0.214262	DIE1	0.00666392	-0.0693768	S	DIE1	0.0760407	14	14	Mesothelial	DIE	peritoneal	0.355302
CTGCCATAGGCATTTC-1_2	DIE1	23278	5092	0.0609159	0.248045	DIE1	0.00593756	-0.0285974	S	DIE1	0.034535	14	14	Mesothelial	DIE	peritoneal	0.250385
GCCATTCAGACTTGTC-1_2	DIE1	34064	6861	0.0482327	0.106388	DIE1	0.0249499	-0.0374911	S	DIE1	0.062441	14	14	Mesothelial	DIE	peritoneal	0.402152
GGGATCCGTCACCTTC-1_2	DIE1	39032	6727	0.0417606	0.24298	DIE1	0.0277672	-0.0117352	S	DIE1	0.0395024	14	14	Mesothelial	DIE	peritoneal	0.297859
GGGTCACTCAGCAATC-1_2	DIE1	73715	7440	0.0235637	0.193421	DIE1	0.31522	0.0894679	S	DIE1	0.225752	18	18	Mesothelial	DIE	peritoneal	0.250174
GTAATCGAGGCGACAT-1_2	DIE1	33576	5962	0.032553	0.211401	DIE1	0.00421219	-0.0599234	S	DIE1	0.0641355	14	14	Mesothelial	DIE	peritoneal	0.301727
GTCGCGAAGGCCCACT-1_2	DIE1	22593	5238	0.0510335	0.158235	DIE1	0.00762419	-0.0917638	S	DIE1	0.099388	14	14	Mesothelial	DIE	peritoneal	0.388668
GTCGTAAGTCACTCGG-1_2	DIE1	27546	4599	0.0302766	0.302621	DIE1	0.0248385	-0.0495813	S	DIE1	0.0744198	14	14	Mesothelial	DIE	peritoneal	0.260517
GTGTCCTTCTGCTAGA-1_2	DIE1	82110	8349	0.0229327	0.245366	DIE1	0.010536	-0.0668932	S	DIE1	0.0774293	14	14	Mesothelial	DIE	peritoneal	0.349567
TAACGACCATACAGCT-1_2	DIE1	41033	7036	0.0345332	0.22499	DIE1	0.013655	-0.0749076	S	DIE1	0.0885625	14	14	Mesothelial	DIE	peritoneal	0.306371
TAACTTCAGACCATTC-1_2	DIE1	5665	1955	0	0.276434	DIE1	0.0781071	0.0403533	S	DIE1	0.0377537	14	14	Mesothelial	DIE	peritoneal	0.159171
TACACCCGTCCACACG-1_2	DIE1	24727	4719	0.0241032	0.323331	DIE1	0.00243827	-0.0389798	S	DIE1	0.0414181	14	14	Mesothelial	DIE	peritoneal	0.245451
TCACTATGTATCCCAA-1_2	DIE1	27515	5113	0.106015	0.2004	DIE1	0.011306	-0.053056	S	DIE1	0.064362	14	14	Mesothelial	DIE	peritoneal	0.334195
TCCTCGAAGTAGAGTT-1_2	DIE1	4027	1818	0.000248324	0.233176	DIE1	0.0180715	-0.0676108	S	DIE1	0.0856823	5	5	Mesothelial	DIE	peritoneal	0.20423
TCTACATCATCTCATT-1_2	DIE1	1418	883	0.00141044	0.214386	DIE1	0.0593125	-0.0283689	S	DIE1	0.0876814	14	14	Mesothelial	DIE	peritoneal	0.244184
TGAATCGCAACACAAA-1_2	DIE1	17556	4332	0.0425496	0.168831	DIE1	0.00329612	-0.0551242	S	DIE1	0.0584203	14	14	Mesothelial	DIE	peritoneal	0.367076
TGAATGCGTGTCACAT-1_2	DIE1	19967	4367	0.0367106	0.244604	DIE1	0.0209788	-0.0330348	S	DIE1	0.0540136	14	14	Mesothelial	DIE	peritoneal	0.324051
TGATCAGAGTCCCAAT-1_2	DIE1	33864	6354	0.0451807	0.176589	DIE1	0.00840737	-0.081686	S	DIE1	0.0900934	14	14	Mesothelial	DIE	peritoneal	0.414258
TGCACGGCAGTGTGCC-1_2	DIE1	2339	1051	0	0.330483	DIE1	0.0371457	-0.0356517	S	DIE1	0.0727974	14	14	Mesothelial	DIE	peritoneal	0.211861
TGGATCAGTAGCACAG-1_2	DIE1	30040	5767	0.0306591	0.257357	DIE1	0.0256635	-0.0779427	S	DIE1	0.103606	14	14	Mesothelial	DIE	peritoneal	0.264603
TGGATGTCATATCGGT-1_2	DIE1	10380	2653	9.63391e-05	0.359345	DIE1	0.0307927	-0.064793	S	DIE1	0.0955857	14	14	Mesothelial	DIE	peritoneal	0.128051
TTATTGCGTCAAATCC-1_2	DIE1	46456	6440	0.0258309	0.238419	DIE1	0.00137153	-0.0698758	S	DIE1	0.0712473	14	14	Mesothelial	DIE	peritoneal	0.384034
TTCCGGTGTGGCATCC-1_2	DIE1	5107	1901	0.000587429	0.217936	DIE1	0.0407171	-0.0253302	S	DIE1	0.0660473	13	13	Mesothelial	DIE	peritoneal	0.250725
TTGCATTAGGCGAAGG-1_2	DIE1	34323	5126	0.00011654	0.234537	DIE1	0.00381909	-0.0476794	S	DIE1	0.0514985	13	13	Mesothelial	DIE	peritoneal	0.170417
TTTGATCTCTCTTAAC-1_2	DIE1	19978	4391	0.0430474	0.305186	DIE1	0.0137784	-0.0461286	S	DIE1	0.059907	14	14	Mesothelial	DIE	peritoneal	0.285077
AGGATAAAGCTGTACT-1_4	DIE3	2460	1270	0.0166667	0.255285	DIE3	-0.0243532	-0.0575604	G1	DIE3	0.0332072	13	13	Mesothelial	DIE	peritoneal	0.237856
ATCGCCTCAATTGAAG-1_4	DIE3	21272	5165	0.0424972	0.229175	DIE3	-0.0181136	-0.0823352	G1	DIE3	0.0642216	14	14	Mesothelial	DIE	peritoneal	0.20886
CTACAGAGTAATCAAG-1_4	DIE3	24558	4793	0.0359557	0.24432	DIE3	-0.00705904	-0.0531409	G1	DIE3	0.0460819	14	14	Mesothelial	DIE	peritoneal	0.317262
GAAGCCCTCCAAGGGA-1_4	DIE3	2692	1169	0.0416048	0.276374	DIE3	-0.0173175	-0.0504115	G1	DIE3	0.033094	14	14	Mesothelial	DIE	peritoneal	0.274068
GGTAATCGTTTAGACC-1_4	DIE3	9488	2636	0.00526981	0.326834	DIE3	-0.00982163	-0.0126491	G1	DIE3	0.00282747	14	14	Mesothelial	DIE	peritoneal	0.289922
GTTAGACCAGATCATC-1_4	DIE3	10195	3272	0.0248161	0.215792	DIE3	-0.0343009	-0.0437528	G1	DIE3	0.00945195	14	14	Mesothelial	DIE	peritoneal	0.334005
TCAAGACCACTTCAGA-1_4	DIE3	5341	2317	0.00954877	0.158959	DIE3	-0.0579329	-0.0432803	G1	DIE3	-0.0146526	13	13	Mesothelial	DIE	peritoneal	0.248376
TCTATACTCTGTAAGC-1_4	DIE3	8484	3049	0.0516266	0.176332	DIE3	-0.0369838	-0.101038	G1	DIE3	0.0640538	14	14	Mesothelial	DIE	peritoneal	0.205826
ACATCGATCTTACACT-1_4	DIE3	9674	3177	0.00744263	0.158776	DIE3	0.0169976	-0.0398581	S	DIE3	0.0568556	14	14	Mesothelial	DIE	peritoneal	0.384688
ACCATTTGTATTTCGG-1_4	DIE3	7957	2606	0.0182229	0.25487	DIE3	0.0617782	-0.0827629	S	DIE3	0.144541	14	14	Mesothelial	DIE	peritoneal	0.341896
ACTCTCGGTCGCAGTC-1_4	DIE3	16817	4629	0.0231314	0.215318	DIE3	0.000913408	-0.0749245	S	DIE3	0.0758379	5	5	Mesothelial	DIE	peritoneal	0.256641
AGGTTGTGTGTGCCTG-1_4	DIE3	8900	2681	0.0807865	0.268202	DIE3	0.00971474	-0.0256504	S	DIE3	0.0353652	14	14	Mesothelial	DIE	peritoneal	0.286511
GTGCAGCGTGGCTTGC-1_4	DIE3	14917	3294	0.0103238	0.309244	DIE3	0.0102828	-0.0379472	S	DIE3	0.04823	5	5	Mesothelial	DIE	peritoneal	0.357946
TATCTGTTCTTGGTCC-1_4	DIE3	1331	737	0.0210368	0.271976	DIE3	0.0212709	-0.0748821	S	DIE3	0.096153	5	5	Mesothelial	DIE	peritoneal	0.199468
TCGAACATCACTTGGA-1_4	DIE3	8854	2997	0.0211204	0.197651	DIE3	0.0403347	-0.0366558	S	DIE3	0.0769905	5	5	Mesothelial	DIE	peritoneal	0.317702
AAAGGGCGTAGTATAG-1_4	DIE3	11311	2988	0.000353638	0.346212	DIE3	-0.0774043	-0.0681326	G1	DIE3	-0.00927178	13	13	Mesothelial	DIE	peritoneal	0.348861
AGTGACTCAGTCCCGA-1_4	DIE3	4939	1958	0.0166026	0.283256	DIE3	-0.0511817	-0.0611054	G1	DIE3	0.00992367	13	13	Mesothelial	DIE	peritoneal	0.36423
GAGAAATTCCTAAGTG-1_4	DIE3	7894	2278	0.000506714	0.36002	DIE3	-0.0293636	-0.0570279	G1	DIE3	0.0276643	0	0	Mesothelial	DIE	peritoneal	0.291091
GGCAGTCTCTGGGCAC-1_4	DIE3	10454	2742	0.00162617	0.352688	DIE3	-0.0148029	-0.0416855	G1	DIE3	0.0268826	0	0	Mesothelial	DIE	peritoneal	0.37216
GTTGAACCAACTCATG-1_4	DIE3	17528	4244	0.000456413	0.305112	DIE3	-0.0239226	-0.0932782	G1	DIE3	0.0693556	13	13	Mesothelial	DIE	peritoneal	0.363305
TGGCGTGGTATCCCTC-1_4	DIE3	9443	2516	0.000953087	0.367786	DIE3	-0.0306558	-0.0690024	G1	DIE3	0.0383465	0	0	Mesothelial	DIE	peritoneal	0.351867
ATCCTATTCACTGGTA-1_4	DIE3	4819	1859	0.0161859	0.294044	DIE3	0.0217563	-0.039824	S	DIE3	0.0615803	13	13	Mesothelial	DIE	peritoneal	0.39663
GTTCATTTCTTAGCTT-1_4	DIE3	4165	1739	0.0192077	0.276591	DIE3	0.0699332	-0.0620975	S	DIE3	0.132031	13	13	Mesothelial	DIE	peritoneal	0.304965
TGATGCAAGTATTAGG-1_4	DIE3	3812	1695	0.0173137	0.266527	DIE3	0.0491923	-0.0638196	S	DIE3	0.113012	13	13	Mesothelial	DIE	peritoneal	0.324555
AACCTTTCATAGAATG-1_5	OEM1	13370	3542	0.0596111	0.3092	OEM1	-0.0263133	-0.0179686	G1	OEM1	-0.0083447	0	0	Mesothelial	OEM	ovarian	0.16031
AGTAACCAGCGCGTTC-1_5	OEM1	19418	4419	0.093161	0.283963	OEM1	-0.068327	-0.0363635	G1	OEM1	-0.0319635	14	14	Mesothelial	OEM	ovarian	0.177593
CCGCAAGGTAGGCTCC-1_5	OEM1	15150	3817	0.0574917	0.311749	OEM1	-0.0010094	-0.0678196	G1	OEM1	0.0668102	5	5	Mesothelial	OEM	ovarian	0.160593
CTCATCGTCGATGCTA-1_5	OEM1	14961	3708	0.0514003	0.360404	OEM1	-0.0408904	-0.00737081	G1	OEM1	-0.0335196	14	14	Mesothelial	OEM	ovarian	0.141161
CTCCGATGTGTATCCA-1_5	OEM1	19102	4243	0.0693645	0.33541	OEM1	-0.0134916	-0.0266572	G1	OEM1	0.0131656	5	5	Mesothelial	OEM	ovarian	0.131803
GAGGCAAAGGTCGTCC-1_5	OEM1	24039	4404	0.0611506	0.333541	OEM1	-0.0309169	-0.0467935	G1	OEM1	0.0158765	5	5	Mesothelial	OEM	ovarian	0.26792
GAGGCCTAGGTACTGG-1_5	OEM1	25668	4603	0.0585554	0.352034	OEM1	-0.0281609	-0.0785656	G1	OEM1	0.0504047	14	14	Mesothelial	OEM	ovarian	0.226348
GGACGTCGTACTCGTA-1_5	OEM1	19572	4267	0.0527795	0.355968	OEM1	-0.0465569	-0.0541529	G1	OEM1	0.00759606	5	5	Mesothelial	OEM	ovarian	0.190045
GGGAGATAGGACAGCT-1_5	OEM1	4420	1252	0.0794118	0.416968	OEM1	-0.0299391	-0.0153623	G1	OEM1	-0.0145768	3	3	Mesothelial	OEM	ovarian	0.0773048
GGGAGTAAGTACAGCG-1_5	OEM1	14181	3435	0.0632536	0.362175	OEM1	-0.0315131	-0.0107984	G1	OEM1	-0.0207146	14	14	Mesothelial	OEM	ovarian	0.123337
GTAAGTCAGTAGACCG-1_5	OEM1	23973	5329	0.0812998	0.262212	OEM1	-0.0213703	-0.0242964	G1	OEM1	0.00292609	13	13	Mesothelial	OEM	ovarian	0.153405
GTCGTAAGTTTAGTCG-1_5	OEM1	7882	2283	0.0893174	0.313753	OEM1	-0.0303508	-0.0203748	G1	OEM1	-0.00997599	6	6	Mesothelial	OEM	ovarian	0.0797333
TAATTCCTCCCTGTTG-1_5	OEM1	22652	4909	0.0852463	0.269468	OEM1	-0.0171123	-0.0181072	G1	OEM1	0.000994829	14	14	Mesothelial	OEM	ovarian	0.248652
TCGCAGGGTACTCAAC-1_5	OEM1	11591	3181	0.0654818	0.271072	OEM1	-0.0123208	-0.0090354	G1	OEM1	-0.00328536	14	14	Mesothelial	OEM	ovarian	0.169755
CTCCTCCCACAGGATG-1_5	OEM1	19886	4717	0.053153	0.266569	OEM1	-0.0280284	0.017795	G2M	OEM1	-0.0458234	5	5	Mesothelial	OEM	ovarian	0.233931
AGGAGGTAGGGATGTC-1_5	OEM1	12665	3375	0.0912752	0.292617	OEM1	0.00295914	-0.00763161	S	OEM1	0.0105907	0	0	Mesothelial	OEM	ovarian	0.112015
CAACCAAAGTAAGCAT-1_5	OEM1	19469	4428	0.0544969	0.305409	OEM1	0.0243448	-0.031429	S	OEM1	0.0557738	14	14	Mesothelial	OEM	ovarian	0.133967
CCACAAACAGCACGAA-1_5	OEM1	11438	3484	0.117853	0.153086	OEM1	0.00419296	-0.0768015	S	OEM1	0.0809945	14	14	Mesothelial	OEM	ovarian	0.337271
GAAGGGTCATCCGGTG-1_5	OEM1	17107	3784	0.0910738	0.344362	OEM1	0.0494917	-0.061409	S	OEM1	0.110901	14	14	Mesothelial	OEM	ovarian	0.112625
GAGCCTGGTGCAATAA-1_5	OEM1	9170	2804	0.044602	0.336641	OEM1	0.0545033	-0.0225312	S	OEM1	0.0770346	3	3	Mesothelial	OEM	ovarian	0.0925575
TCATCCGAGCAAGTCG-1_5	OEM1	18401	4054	0.0450519	0.34259	OEM1	0.00604369	-0.0292234	S	OEM1	0.0352671	14	14	Mesothelial	OEM	ovarian	0.193059
TCATGAGCAGAGTCTT-1_5	OEM1	7080	2359	0.130085	0.313842	OEM1	0.00223754	-0.0368458	S	OEM1	0.0390834	0	0	Mesothelial	OEM	ovarian	0.159755
TCTCACGAGCTTACGT-1_5	OEM1	20240	4363	0.0536067	0.345306	OEM1	0.0138935	-0.0697281	S	OEM1	0.0836216	14	14	Mesothelial	OEM	ovarian	0.186058
TGACAGTTCTGGTGGC-1_5	OEM1	25467	4706	0.0872109	0.338163	OEM1	0.0103	-0.006747	S	OEM1	0.017047	14	14	Mesothelial	OEM	ovarian	0.182786
AAACCCAGTCGCTTAA-1_6	OEM2	14345	3377	0.0530498	0.265458	OEM2	-0.0300229	-0.0560458	G1	OEM2	0.0260229	5	5	Mesothelial	OEM	ovarian	0.281254
CTCAGTCTCACCGCTT-1_6	OEM2	24015	4775	0.0306475	0.263044	OEM2	-0.0249037	-0.0265436	G1	OEM2	0.00163993	5	5	Mesothelial	OEM	ovarian	0.270166
CTGTACCGTTTCCCAC-1_6	OEM2	10975	2739	0.063508	0.346241	OEM2	-0.0417473	-0.000551034	G1	OEM2	-0.0411963	0	0	Mesothelial	OEM	ovarian	0.199023
TCATTCACACCTCTGT-1_6	OEM2	1340	742	0.0604478	0.247761	OEM2	-0.0484786	-0.0694093	G1	OEM2	0.0209307	0	0	Mesothelial	OEM	ovarian	0.354245
AGTCAACTCGGTTCAA-1_6	OEM2	8333	1834	0.00396016	0.529221	OEM2	0.00446331	-0.0320467	S	OEM2	0.03651	0	0	Mesothelial	OEM	ovarian	0.164468
CTAGACATCAGCAGAG-1_6	OEM2	1146	696	0.0069808	0.0453752	OEM2	0.00294887	-0.0219811	S	OEM2	0.0249299	3	3	Mesothelial	OEM	ovarian	0.0824929
GTGGGAATCCACGTAA-1_6	OEM2	14466	3723	0.0673303	0.256671	OEM2	0.0262161	-0.0474869	S	OEM2	0.073703	5	5	Mesothelial	OEM	ovarian	0.238653
GTGTCCTGTGGAGAAA-1_6	OEM2	13407	3560	0.0608637	0.23167	OEM2	0.00574342	-0.0480927	S	OEM2	0.0538361	14	14	Mesothelial	OEM	ovarian	0.285742
TGTTCATGTATGAGCG-1_6	OEM2	11408	2985	0.00525947	0.311536	OEM2	0.0391373	-0.0867728	S	OEM2	0.12591	14	14	Mesothelial	OEM	ovarian	0.242357
ATCGTGATCCCGATCT-1_7	OEM3	17153	4014	0.029266	0.319303	OEM3	-0.0105166	-0.0552068	G1	OEM3	0.0446902	7	7	Mesothelial	OEM	ovarian	0.289994
ATTACCTGTATTCTCT-1_7	OEM3	15186	4613	0.108323	0.0532728	OEM3	-0.0727461	-0.0671439	G1	OEM3	-0.00560228	14	14	Mesothelial	OEM	ovarian	0.304186
CCACCATGTCATAAAG-1_7	OEM3	31159	5858	0.0509644	0.195706	OEM3	-0.0176054	-0.0551947	G1	OEM3	0.0375893	14	14	Mesothelial	OEM	ovarian	0.396813
GATAGAAAGAGAGCCT-1_7	OEM3	14252	3595	0.0740247	0.305641	OEM3	-0.0443798	-0.0236314	G1	OEM3	-0.0207484	0	0	Mesothelial	OEM	ovarian	0.256554
GCCCGAAGTGCAGTGA-1_7	OEM3	8791	2481	0.0407235	0.378114	OEM3	-0.0124305	-0.0612528	G1	OEM3	0.0488223	0	0	Mesothelial	OEM	ovarian	0.212303
GGTGATTGTGGAGAAA-1_7	OEM3	15672	3372	0.0390505	0.334227	OEM3	-0.0242756	-0.00452037	G1	OEM3	-0.0197552	7	7	Mesothelial	OEM	ovarian	0.297702
TCCTTCTTCGCAGTTA-1_7	OEM3	24711	4675	0.0180082	0.268463	OEM3	-0.0269545	-0.0319788	G1	OEM3	0.00502431	7	7	Mesothelial	OEM	ovarian	0.357395
TCGTCCAAGTGGAAAG-1_7	OEM3	10744	3038	0.044583	0.326694	OEM3	-0.0684531	-0.0121117	G1	OEM3	-0.0563414	0	0	Mesothelial	OEM	ovarian	0.262264
TTCGGTCTCGCTGCGA-1_7	OEM3	30330	5524	0.0364655	0.338839	OEM3	-0.00585313	-0.0371555	G1	OEM3	0.0313023	14	14	Mesothelial	OEM	ovarian	0.247532
ATTTCTGTCCCGGTAG-1_7	OEM3	19756	4327	0.0324458	0.240838	OEM3	0.0154693	0.0019379	S	OEM3	0.0135314	7	7	Mesothelial	OEM	ovarian	0.277732
CACAACAGTGTCCACG-1_7	OEM3	40361	6606	0.061941	0.274721	OEM3	0.0065515	-0.00843656	S	OEM3	0.0149881	7	7	Mesothelial	OEM	ovarian	0.333336
TAGCACACAAGGTCGA-1_7	OEM3	17427	3737	0.0414873	0.311184	OEM3	0.0127743	-0.0547168	S	OEM3	0.0674911	7	7	Mesothelial	OEM	ovarian	0.31638
TCATCCGTCAATCCAG-1_7	OEM3	1651	806	0.00181708	0.330709	OEM3	0.012582	-0.071726	S	OEM3	0.084308	7	7	Mesothelial	OEM	ovarian	0.231529
TTCTCTCGTCGAAACG-1_7	OEM3	26260	5207	0.0219726	0.262262	OEM3	0.00991746	-0.0297385	S	OEM3	0.0396559	14	14	Mesothelial	OEM	ovarian	0.371125
AAAGGGCGTGTCTCCT-1_8	PEM1	13251	3319	0.0325258	0.322994	PEM1	-0.00827595	-0.0470823	G1	PEM1	0.0388063	14	14	Mesothelial	PEM	peritoneal	0.294826
AAAGGTAAGGAGTACC-1_8	PEM1	21385	4633	0.0719663	0.264344	PEM1	-0.00968417	-0.0586594	G1	PEM1	0.0489753	14	14	Mesothelial	PEM	peritoneal	0.300789
AACAAAGTCAGGACGA-1_8	PEM1	17531	4255	0.0815698	0.218869	PEM1	-0.0540968	-0.0366421	G1	PEM1	-0.0174547	14	14	Mesothelial	PEM	peritoneal	0.325862
AACAACCGTCCTCCAT-1_8	PEM1	46741	7107	0.0320062	0.244946	PEM1	-0.021437	-0.0222217	G1	PEM1	0.000784653	14	14	Mesothelial	PEM	peritoneal	0.323887
AACCCAAGTTGCTCGG-1_8	PEM1	19690	4760	0.0483494	0.177654	PEM1	-0.0183126	-0.0479036	G1	PEM1	0.029591	14	14	Mesothelial	PEM	peritoneal	0.493678
AAGGTAAGTGCACATT-1_8	PEM1	13465	3492	0.0649833	0.284515	PEM1	-0.0562656	-0.0312321	G1	PEM1	-0.0250335	14	14	Mesothelial	PEM	peritoneal	0.296559
AAGTACCCAGACGGAT-1_8	PEM1	21781	4671	0.0409531	0.224048	PEM1	-0.0262767	-0.0446909	G1	PEM1	0.0184143	14	14	Mesothelial	PEM	peritoneal	0.462416
AAGTTCGAGAGGGTAA-1_8	PEM1	24749	4769	0.101055	0.287648	PEM1	-0.0332985	-0.0292672	G1	PEM1	-0.00403129	14	14	Mesothelial	PEM	peritoneal	0.309552
AATGAAGAGTAGGCCA-1_8	PEM1	10088	3091	0.0654243	0.243458	PEM1	-0.0664302	-0.0588113	G1	PEM1	-0.00761886	14	14	Mesothelial	PEM	peritoneal	0.281825
AATTTCCCAGGCATGA-1_8	PEM1	7565	2513	0.083807	0.222472	PEM1	-0.0575499	-0.0487289	G1	PEM1	-0.00882098	14	14	Mesothelial	PEM	peritoneal	0.275723
ACAAAGACAGTTGCGC-1_8	PEM1	36963	6867	0.0801612	0.124828	PEM1	-0.0261071	-0.0491193	G1	PEM1	0.0230122	14	14	Mesothelial	PEM	peritoneal	0.486827
ACAAGCTTCGCACTCT-1_8	PEM1	10116	2664	0.0697904	0.308422	PEM1	-0.0446073	-0.0335634	G1	PEM1	-0.0110439	14	14	Mesothelial	PEM	peritoneal	0.290117
ACACTGAAGATAACGT-1_8	PEM1	10572	2867	0.0478623	0.271188	PEM1	-0.0198393	-0.0600288	G1	PEM1	0.0401894	14	14	Mesothelial	PEM	peritoneal	0.309775
ACAGGGAAGCAAATGT-1_8	PEM1	13170	3667	0.0666667	0.209339	PEM1	-0.039156	-0.0446006	G1	PEM1	0.00544462	14	14	Mesothelial	PEM	peritoneal	0.307968
ACGGAAGAGGGCAGTT-1_8	PEM1	11204	3166	0.0446269	0.29186	PEM1	-0.05501	-0.045377	G1	PEM1	-0.009633	14	14	Mesothelial	PEM	peritoneal	0.26676
ACGTCCTTCTCCACTG-1_8	PEM1	7332	2638	0.070922	0.151937	PEM1	-0.0207275	-0.0653507	G1	PEM1	0.0446232	14	14	Mesothelial	PEM	peritoneal	0.385659
ACTGTCCGTATGGTTC-1_8	PEM1	26775	4531	0.0673016	0.286573	PEM1	-0.0392015	-0.0432666	G1	PEM1	0.00406506	14	14	Mesothelial	PEM	peritoneal	0.296004
ACTTCGCAGAATCGCG-1_8	PEM1	5137	1637	0.000973331	0.330348	PEM1	-0.00302206	-0.0205551	G1	PEM1	0.017533	14	14	Mesothelial	PEM	peritoneal	0.20758
ACTTTGTTCCTGTAAG-1_8	PEM1	14301	3859	0.0823019	0.230893	PEM1	-0.0284324	-0.0570821	G1	PEM1	0.0286497	14	14	Mesothelial	PEM	peritoneal	0.248564
AGAACAAGTTATGTCG-1_8	PEM1	5203	2075	0.0841822	0.170671	PEM1	-0.0261349	-0.0216164	G1	PEM1	-0.00451847	14	14	Mesothelial	PEM	peritoneal	0.358881
AGAACCTTCTATCGGA-1_8	PEM1	16026	3775	0.069512	0.284662	PEM1	-0.047983	-0.0155097	G1	PEM1	-0.0324733	14	14	Mesothelial	PEM	peritoneal	0.227188
AGACCATCACTGTTCC-1_8	PEM1	37760	6564	0.0402278	0.192108	PEM1	-0.00452657	-0.0239899	G1	PEM1	0.0194634	14	14	Mesothelial	PEM	peritoneal	0.336794
AGAGAATCATTCCTAT-1_8	PEM1	19116	4772	0.0665411	0.19073	PEM1	-0.0420399	-0.046495	G1	PEM1	0.00445507	14	14	Mesothelial	PEM	peritoneal	0.311253
AGCGTCGGTTCAGTAC-1_8	PEM1	13482	3374	0.0744697	0.285121	PEM1	-0.0160913	-0.0631302	G1	PEM1	0.0470389	14	14	Mesothelial	PEM	peritoneal	0.326544
AGGAGGTCAATAGGAT-1_8	PEM1	12938	3291	0.05194	0.295177	PEM1	-0.0092589	-0.0331482	G1	PEM1	0.0238893	14	14	Mesothelial	PEM	peritoneal	0.325412
AGGGAGTTCCATGAGT-1_8	PEM1	3262	1503	0.131208	0.125077	PEM1	-0.0757645	-0.102698	G1	PEM1	0.0269331	14	14	Mesothelial	PEM	peritoneal	0.448649
AGGGAGTTCGGTTGTA-1_8	PEM1	11195	3119	0.042519	0.299777	PEM1	-0.0174611	-0.00607996	G1	PEM1	-0.0113812	14	14	Mesothelial	PEM	peritoneal	0.294343
AGGGTTTAGCAATAGT-1_8	PEM1	1729	1034	0.105842	0.0734529	PEM1	-0.0173061	-0.0103859	G1	PEM1	-0.0069202	14	14	Mesothelial	PEM	peritoneal	0.320323
AGGTCTATCGCGTAGC-1_8	PEM1	20089	4397	0.111554	0.244263	PEM1	-0.0273813	-0.0398977	G1	PEM1	0.0125164	14	14	Mesothelial	PEM	peritoneal	0.308676
AGTACCAAGAGGCGGA-1_8	PEM1	8481	2656	0.12133	0.224266	PEM1	-0.00835429	-0.0797479	G1	PEM1	0.0713937	14	14	Mesothelial	PEM	peritoneal	0.278052
AGTACTGGTAACAGTA-1_8	PEM1	7962	2895	0.0568953	0.147576	PEM1	-0.0661892	-0.0614778	G1	PEM1	-0.00471131	14	14	Mesothelial	PEM	peritoneal	0.312269
AGTCATGTCACAACCA-1_8	PEM1	14041	3290	0.0898796	0.28602	PEM1	-0.0452697	-0.0561419	G1	PEM1	0.0108722	13	13	Mesothelial	PEM	peritoneal	0.268393
AGTCTCCGTTGCACGC-1_8	PEM1	10969	3035	0.12745	0.182514	PEM1	-0.0156932	-0.0821227	G1	PEM1	0.0664295	14	14	Mesothelial	PEM	peritoneal	0.327872
AGTGTTGTCCTGTACC-1_8	PEM1	22156	4218	0.0569146	0.304387	PEM1	-0.0380161	-0.0532259	G1	PEM1	0.0152098	14	14	Mesothelial	PEM	peritoneal	0.287194
ATAGAGATCAGGAACG-1_8	PEM1	22065	4279	0.096533	0.284704	PEM1	-0.022701	-0.0267045	G1	PEM1	0.0040035	14	14	Mesothelial	PEM	peritoneal	0.299197
ATCACTTGTCCAAGAG-1_8	PEM1	9241	2686	0.0792122	0.277567	PEM1	-0.0276726	-0.0843099	G1	PEM1	0.0566373	14	14	Mesothelial	PEM	peritoneal	0.187811
ATGCCTCCAGCATACT-1_8	PEM1	33296	5235	0.0471528	0.27703	PEM1	-0.00561974	-0.0265978	G1	PEM1	0.0209781	14	14	Mesothelial	PEM	peritoneal	0.31094
ATGGTTGCACTCCCTA-1_8	PEM1	14044	3476	0.0503418	0.249502	PEM1	-0.0049097	-0.0286921	G1	PEM1	0.0237824	14	14	Mesothelial	PEM	peritoneal	0.336676
ATTATCCCAACGACTT-1_8	PEM1	22277	4780	0.0708354	0.161243	PEM1	-0.00265127	-0.0511165	G1	PEM1	0.0484653	14	14	Mesothelial	PEM	peritoneal	0.455612
ATTCAGGGTCAGGTAG-1_8	PEM1	10577	2922	0.0773376	0.29706	PEM1	-0.0761758	-0.0170984	G1	PEM1	-0.0590775	14	14	Mesothelial	PEM	peritoneal	0.290948
ATTCATCCATGGAATA-1_8	PEM1	15453	3761	0.0329386	0.302466	PEM1	-0.000765038	-0.0189029	G1	PEM1	0.0181379	14	14	Mesothelial	PEM	peritoneal	0.264695
ATTCATCGTACGTACT-1_8	PEM1	32067	5014	0.0616522	0.292762	PEM1	-0.0351862	-0.0586264	G1	PEM1	0.0234402	14	14	Mesothelial	PEM	peritoneal	0.280495
ATTCATCGTCAGGAGT-1_8	PEM1	13842	3513	0.0634301	0.231975	PEM1	-0.0253991	-0.0468783	G1	PEM1	0.0214792	14	14	Mesothelial	PEM	peritoneal	0.480009
ATTCCATGTTGTCCCT-1_8	PEM1	12798	3109	0.0537584	0.28567	PEM1	-0.0363587	-0.0475989	G1	PEM1	0.0112402	14	14	Mesothelial	PEM	peritoneal	0.231935
ATTTACCGTGGGTCAA-1_8	PEM1	17168	4188	0.0675676	0.226351	PEM1	-0.0141853	-0.0659194	G1	PEM1	0.0517341	14	14	Mesothelial	PEM	peritoneal	0.353301
CAACGATTCTACTATC-1_8	PEM1	33049	5782	0.0757058	0.225362	PEM1	-0.0294349	-0.0510265	G1	PEM1	0.0215916	14	14	Mesothelial	PEM	peritoneal	0.283871
CAATCGATCCCATTTA-1_8	PEM1	7330	2554	0.106003	0.103411	PEM1	-0.0391623	-0.0369687	G1	PEM1	-0.00219359	13	13	Mesothelial	PEM	peritoneal	0.374611
CACAGATCAAACCATC-1_8	PEM1	11552	2892	0.0535838	0.30142	PEM1	-0.0122019	-0.0149506	G1	PEM1	0.00274878	13	13	Mesothelial	PEM	peritoneal	0.22597
CACGGGTAGCATGCGA-1_8	PEM1	1756	903	0.00170843	0.287585	PEM1	-0.0479629	-0.0366466	G1	PEM1	-0.0113163	14	14	Mesothelial	PEM	peritoneal	0.18457
CAGTTAGGTAGCCCTG-1_8	PEM1	17700	4097	0.0867797	0.252712	PEM1	-0.0180256	-0.085203	G1	PEM1	0.0671774	14	14	Mesothelial	PEM	peritoneal	0.364284
CATACTTTCTCAGAAC-1_8	PEM1	22803	4035	0.0633689	0.320046	PEM1	-0.023082	-0.0474179	G1	PEM1	0.0243359	14	14	Mesothelial	PEM	peritoneal	0.259151
CATAGACCAACTCGTA-1_8	PEM1	2280	1250	0.00438596	0.154386	PEM1	-0.0288193	-0.0497787	G1	PEM1	0.0209594	13	13	Mesothelial	PEM	peritoneal	0.307991
CATCAAGAGGGACAGG-1_8	PEM1	8679	2319	0.0670584	0.329531	PEM1	-0.0428513	-0.00735312	G1	PEM1	-0.0354982	14	14	Mesothelial	PEM	peritoneal	0.26526
CATCCACGTTGCATAC-1_8	PEM1	22377	5407	0.0420968	0.200697	PEM1	-0.0361516	-0.0375727	G1	PEM1	0.00142116	14	14	Mesothelial	PEM	peritoneal	0.425823
CATCCACTCTGAACGT-1_8	PEM1	37564	6182	0.0212171	0.287216	PEM1	-0.00960105	-0.0446526	G1	PEM1	0.0350515	14	14	Mesothelial	PEM	peritoneal	0.299734
CATGCAAAGGTCGAGT-1_8	PEM1	12514	3252	0.0469874	0.319802	PEM1	-0.0605487	-0.0597225	G1	PEM1	-0.000826247	14	14	Mesothelial	PEM	peritoneal	0.240723
CCACGAGAGACTGTTC-1_8	PEM1	13002	3174	0.0802953	0.306107	PEM1	-0.0588141	-0.0465094	G1	PEM1	-0.0123048	14	14	Mesothelial	PEM	peritoneal	0.290115
CCATAAGAGGGCAAGG-1_8	PEM1	7180	2531	0.0764624	0.210446	PEM1	-0.0183567	-0.0526217	G1	PEM1	0.0342651	14	14	Mesothelial	PEM	peritoneal	0.334825
CCCGGAACAAATGCTC-1_8	PEM1	6001	1956	0.10065	0.262123	PEM1	-0.0144759	-0.0818501	G1	PEM1	0.0673743	14	14	Mesothelial	PEM	peritoneal	0.263293
CCGATCTTCCGCTGTT-1_8	PEM1	5492	1868	0.143117	0.212491	PEM1	-0.0143613	-0.0536702	G1	PEM1	0.0393089	14	14	Mesothelial	PEM	peritoneal	0.222865
CCTCAACCAAACTCTG-1_8	PEM1	16367	4613	0.103745	0.104051	PEM1	-0.0418701	-0.0363154	G1	PEM1	-0.00555461	14	14	Mesothelial	PEM	peritoneal	0.351946
CCTCCAATCTCTCAAT-1_8	PEM1	5044	2025	0.154044	0.102895	PEM1	-0.0862832	-0.048983	G1	PEM1	-0.0373002	14	14	Mesothelial	PEM	peritoneal	0.286921
CCTCCTCAGGACTAAT-1_8	PEM1	19586	4406	0.0823547	0.192229	PEM1	-0.0392909	-0.0353669	G1	PEM1	-0.00392398	14	14	Mesothelial	PEM	peritoneal	0.3482
CCTCTCCTCGGTCGAC-1_8	PEM1	18171	4661	0.063893	0.147928	PEM1	-0.0560515	-0.0442621	G1	PEM1	-0.0117894	14	14	Mesothelial	PEM	peritoneal	0.298736
CCTGTTGGTTCCCACT-1_8	PEM1	28171	5564	0.0725214	0.235526	PEM1	-0.000891559	-0.0414185	G1	PEM1	0.040527	14	14	Mesothelial	PEM	peritoneal	0.407328
CGAGGCTTCTTCGATT-1_8	PEM1	4379	1787	0.183375	0.0431605	PEM1	-0.0544019	-0.0231404	G1	PEM1	-0.0312616	13	13	Mesothelial	PEM	peritoneal	0.369449
CGCAGGTAGACCTCCG-1_8	PEM1	15920	3614	0.0538317	0.300565	PEM1	-0.0451123	-0.0307532	G1	PEM1	-0.0143591	14	14	Mesothelial	PEM	peritoneal	0.249026
CGGAATTCACGCGTGT-1_8	PEM1	22038	4105	0.0389328	0.326028	PEM1	-0.0339791	-0.0476366	G1	PEM1	0.0136575	14	14	Mesothelial	PEM	peritoneal	0.282283
CGGACACTCCGATAGT-1_8	PEM1	18733	4152	0.0817274	0.236321	PEM1	-0.0458168	-0.0805015	G1	PEM1	0.0346848	14	14	Mesothelial	PEM	peritoneal	0.270968
CGTAAGTCAGCAGTCC-1_8	PEM1	9369	3086	0.102359	0.139503	PEM1	-0.020003	-0.0465982	G1	PEM1	0.0265951	14	14	Mesothelial	PEM	peritoneal	0.21267
CTACATTCAGTCTCTC-1_8	PEM1	20266	4385	0.0433238	0.294533	PEM1	-0.0165101	-0.0610696	G1	PEM1	0.0445595	14	14	Mesothelial	PEM	peritoneal	0.323677
CTAGACAGTCTACACA-1_8	PEM1	11660	3862	0.0663808	0.14271	PEM1	-0.0378871	-0.0912376	G1	PEM1	0.0533505	14	14	Mesothelial	PEM	peritoneal	0.29323
CTCATGCCAAGATGGC-1_8	PEM1	12270	2987	0.0969845	0.266259	PEM1	-0.00509508	-0.0151385	G1	PEM1	0.0100435	14	14	Mesothelial	PEM	peritoneal	0.247025
CTCATGCCACGGTGAA-1_8	PEM1	26150	4926	0.04826	0.3013	PEM1	-0.0347643	-0.0314973	G1	PEM1	-0.00326696	14	14	Mesothelial	PEM	peritoneal	0.297403
CTCCAACGTCTGTTAG-1_8	PEM1	16726	4433	0.0881263	0.181394	PEM1	-0.0400615	-0.0372502	G1	PEM1	-0.00281127	14	14	Mesothelial	PEM	peritoneal	0.349176
CTCCGATTCGGCTATA-1_8	PEM1	18198	4079	0.0647873	0.287999	PEM1	-0.0228073	-0.0388743	G1	PEM1	0.016067	14	14	Mesothelial	PEM	peritoneal	0.236975
CTGAATGAGACCTCCG-1_8	PEM1	18730	3937	0.063748	0.306247	PEM1	-0.0393175	-0.0185139	G1	PEM1	-0.0208037	14	14	Mesothelial	PEM	peritoneal	0.270563
CTGAGCGAGTGCACCC-1_8	PEM1	14365	3649	0.0842325	0.278942	PEM1	-0.0507397	-0.0575962	G1	PEM1	0.00685643	14	14	Mesothelial	PEM	peritoneal	0.312379
CTGAGGCTCGACCACG-1_8	PEM1	12096	3281	0.0798611	0.26083	PEM1	-0.0142607	-0.0191506	G1	PEM1	0.00488996	14	14	Mesothelial	PEM	peritoneal	0.27833
CTGGACGGTGACTGTT-1_8	PEM1	9751	2852	0.0393806	0.255051	PEM1	-0.015524	-0.0491133	G1	PEM1	0.0335893	14	14	Mesothelial	PEM	peritoneal	0.324368
CTGGCAGTCTGGCTGG-1_8	PEM1	10778	3361	0.0687512	0.221377	PEM1	-0.022649	-0.0175523	G1	PEM1	-0.00509668	14	14	Mesothelial	PEM	peritoneal	0.276617
CTGTACCAGGAGACCT-1_8	PEM1	13579	3797	0.130937	0.18455	PEM1	-0.051698	-0.0592538	G1	PEM1	0.00755583	14	14	Mesothelial	PEM	peritoneal	0.298166
CTGTACCAGGTCCGAA-1_8	PEM1	24272	4492	0.0600692	0.32659	PEM1	-0.0206821	-0.0262227	G1	PEM1	0.00554061	14	14	Mesothelial	PEM	peritoneal	0.252176
CTTCCTTTCGGTAACT-1_8	PEM1	10753	2692	0.00278992	0.363526	PEM1	-0.0449465	-0.0448215	G1	PEM1	-0.000125043	14	14	Mesothelial	PEM	peritoneal	0.284686
CTTTCGGCACCGTGCA-1_8	PEM1	13224	3348	0.0622353	0.295145	PEM1	-0.0004593	-0.00902685	G1	PEM1	0.00856755	14	14	Mesothelial	PEM	peritoneal	0.257421
CTTTCGGGTCATACCA-1_8	PEM1	16457	3935	0.065504	0.249803	PEM1	-0.0171622	-0.0588586	G1	PEM1	0.0416964	14	14	Mesothelial	PEM	peritoneal	0.263013
GAAACCTGTGGAGAAA-1_8	PEM1	22297	4755	0.0637305	0.235144	PEM1	-0.0416776	-0.0240931	G1	PEM1	-0.0175845	14	14	Mesothelial	PEM	peritoneal	0.328121
GAAGCCCCAGCTATAC-1_8	PEM1	24024	4816	0.125541	0.184565	PEM1	-0.0304558	-0.0236493	G1	PEM1	-0.00680649	14	14	Mesothelial	PEM	peritoneal	0.341306
GAAGCCCTCATTTCCA-1_8	PEM1	143813	9831	0.0199843	0.211087	PEM1	-0.0311835	-0.0645178	G1	PEM1	0.0333343	14	14	Mesothelial	PEM	peritoneal	0.361562
GAAGCGAAGTTAACAG-1_8	PEM1	7347	2288	0.0981353	0.266639	PEM1	-0.0685722	-0.00275497	G1	PEM1	-0.0658172	14	14	Mesothelial	PEM	peritoneal	0.255097
GACATCACAGGGTTGA-1_8	PEM1	30879	5388	0.0642184	0.23482	PEM1	-0.0465223	-0.0957011	G1	PEM1	0.0491787	14	14	Mesothelial	PEM	peritoneal	0.424424
GACATCAGTAGACAGC-1_8	PEM1	9429	2778	0.0902535	0.215824	PEM1	-0.00907552	-0.0747761	G1	PEM1	0.0657006	14	14	Mesothelial	PEM	peritoneal	0.340289
GACCCAGAGATCACCT-1_8	PEM1	20544	4466	0.0569996	0.241044	PEM1	-0.0400931	-0.0349439	G1	PEM1	-0.00514915	14	14	Mesothelial	PEM	peritoneal	0.290276
GACCTTCAGAGTTGCG-1_8	PEM1	4169	1575	0.000959463	0.325258	PEM1	-0.00696426	-0.0219171	G1	PEM1	0.0149529	14	14	Mesothelial	PEM	peritoneal	0.286236
GACTATGGTCCCAAAT-1_8	PEM1	32185	5560	0.0566413	0.257853	PEM1	-0.0202906	-0.0375418	G1	PEM1	0.0172512	14	14	Mesothelial	PEM	peritoneal	0.298841
GACTTCCTCGAAACAA-1_8	PEM1	17174	3577	0.062944	0.272738	PEM1	-0.0383622	-0.0444272	G1	PEM1	0.00606499	14	14	Mesothelial	PEM	peritoneal	0.277727
GAGTCATAGAGTACCG-1_8	PEM1	14436	3247	0.0672624	0.29946	PEM1	-0.0472484	-0.0544722	G1	PEM1	0.00722376	14	14	Mesothelial	PEM	peritoneal	0.255962
GAGTGAGAGAGATTCA-1_8	PEM1	8894	3171	0.118732	0.0473353	PEM1	-0.081829	-0.0632588	G1	PEM1	-0.0185701	5	5	Mesothelial	PEM	peritoneal	0.425532
GATGATCGTAGTGATA-1_8	PEM1	29076	5467	0.0448824	0.278615	PEM1	-0.0262955	-0.0494973	G1	PEM1	0.0232018	14	14	Mesothelial	PEM	peritoneal	0.312178
GATTCTTTCCTAGAGT-1_8	PEM1	22359	4775	0.0540722	0.247372	PEM1	-0.0246417	-0.0655304	G1	PEM1	0.0408887	14	14	Mesothelial	PEM	peritoneal	0.359785
GCAACCGAGACAGCTG-1_8	PEM1	9352	2566	0.0719632	0.2608	PEM1	-0.0336713	-0.0470241	G1	PEM1	0.0133528	14	14	Mesothelial	PEM	peritoneal	0.207613
GCACGTGGTCCTCATC-1_8	PEM1	18888	4305	0.0844452	0.23327	PEM1	-0.0570629	-0.0587534	G1	PEM1	0.00169046	14	14	Mesothelial	PEM	peritoneal	0.300061
GCATCTCTCTAAGAAG-1_8	PEM1	8042	2528	0.0996021	0.213255	PEM1	-0.0192282	-0.0767854	G1	PEM1	0.0575572	14	14	Mesothelial	PEM	peritoneal	0.344914
GCCTGTTGTCAACCTA-1_8	PEM1	9966	2986	0.0703392	0.19105	PEM1	-0.0163192	-0.0548537	G1	PEM1	0.0385345	14	14	Mesothelial	PEM	peritoneal	0.279351
GCGATCGAGGGTCAAC-1_8	PEM1	24305	5157	0.107879	0.19317	PEM1	-0.0304419	-0.0808841	G1	PEM1	0.0504422	14	14	Mesothelial	PEM	peritoneal	0.426981
GCTACCTTCCCTATTA-1_8	PEM1	35325	5551	0.0382732	0.317311	PEM1	-0.00153554	-0.0615823	G1	PEM1	0.0600468	14	14	Mesothelial	PEM	peritoneal	0.262649
GGAGGATAGAAGGCTC-1_8	PEM1	10007	2770	0.0565604	0.298691	PEM1	-0.0611078	-0.0478689	G1	PEM1	-0.0132389	14	14	Mesothelial	PEM	peritoneal	0.278271
GGGACAAAGACTTCGT-1_8	PEM1	29433	5807	0.0564672	0.243502	PEM1	-0.0580386	-0.00592632	G1	PEM1	-0.0521123	14	14	Mesothelial	PEM	peritoneal	0.347497
GGGCTACTCATAAGGA-1_8	PEM1	9883	3415	0.0895477	0.11454	PEM1	-0.0386336	-0.0985442	G1	PEM1	0.0599106	14	14	Mesothelial	PEM	peritoneal	0.430455
GGGCTACTCGAACACT-1_8	PEM1	23520	5404	0.130995	0.124745	PEM1	-0.0359961	-0.0242484	G1	PEM1	-0.0117476	14	14	Mesothelial	PEM	peritoneal	0.304093
GGGTAGAGTTCGGCGT-1_8	PEM1	17736	4463	0.0545783	0.190404	PEM1	-0.0450709	-0.0675096	G1	PEM1	0.0224387	14	14	Mesothelial	PEM	peritoneal	0.461606
GGGTAGATCAGTGTGT-1_8	PEM1	28347	4815	0.0641338	0.349102	PEM1	-0.0441129	-0.06329	G1	PEM1	0.0191771	14	14	Mesothelial	PEM	peritoneal	0.293481
GGGTATTCAGTCAGTT-1_8	PEM1	26461	5082	0.0860512	0.270171	PEM1	-0.0416402	-0.0505959	G1	PEM1	0.00895568	14	14	Mesothelial	PEM	peritoneal	0.27892
GGGTTTAGTTCGAACT-1_8	PEM1	14713	3967	0.0545096	0.181132	PEM1	-0.03894	-0.0253209	G1	PEM1	-0.0136191	14	14	Mesothelial	PEM	peritoneal	0.414512
GGTCACGTCCCATTCG-1_8	PEM1	12117	3040	0.0823636	0.250887	PEM1	-0.0132068	-0.00592949	G1	PEM1	-0.00727731	14	14	Mesothelial	PEM	peritoneal	0.357744
GTAACCAAGGTACTGG-1_8	PEM1	11276	2867	0.0856687	0.231376	PEM1	-0.0437415	-0.0366408	G1	PEM1	-0.00710073	14	14	Mesothelial	PEM	peritoneal	0.255099
GTAGAAATCTAGGCCG-1_8	PEM1	6550	2077	0.0491603	0.271908	PEM1	-0.0338466	-0.0128152	G1	PEM1	-0.0210314	14	14	Mesothelial	PEM	peritoneal	0.337841
GTAGTACGTGTATTCG-1_8	PEM1	8303	2366	0.0976755	0.227147	PEM1	-0.0339404	-0.0415208	G1	PEM1	0.00758046	13	13	Mesothelial	PEM	peritoneal	0.291499
GTATTGGTCGTGCATA-1_8	PEM1	13766	3919	0.115502	0.166279	PEM1	-0.0597313	-0.0152143	G1	PEM1	-0.044517	14	14	Mesothelial	PEM	peritoneal	0.290073
GTCACTCCAACAAAGT-1_8	PEM1	13276	3192	0.0707291	0.273275	PEM1	-0.0192662	-0.0335584	G1	PEM1	0.0142922	14	14	Mesothelial	PEM	peritoneal	0.352456
GTCATCCAGTGCGCTC-1_8	PEM1	3016	1173	0.00696286	0.328581	PEM1	-0.0175364	-0.0629225	G1	PEM1	0.0453862	13	13	Mesothelial	PEM	peritoneal	0.221666
GTCATTTCAATAACCC-1_8	PEM1	24640	4844	0.0459416	0.25832	PEM1	-0.0401038	-0.0267606	G1	PEM1	-0.0133432	14	14	Mesothelial	PEM	peritoneal	0.298742
GTCCTCAAGTAGCAAT-1_8	PEM1	18445	4713	0.0623475	0.165356	PEM1	-0.0209291	-0.0712613	G1	PEM1	0.0503322	14	14	Mesothelial	PEM	peritoneal	0.425666
GTCTAGATCGGTCACG-1_8	PEM1	5500	2250	0.0667273	0.191818	PEM1	-0.0322179	-0.0889021	G1	PEM1	0.0566842	14	14	Mesothelial	PEM	peritoneal	0.277059
GTGACGCCAGGCGTTC-1_8	PEM1	13107	3159	0.0576791	0.335546	PEM1	-0.062989	-0.0483552	G1	PEM1	-0.0146337	14	14	Mesothelial	PEM	peritoneal	0.232262
GTGGGAATCCCGTTCA-1_8	PEM1	13729	3918	0.0741496	0.181441	PEM1	-0.0213994	-0.0325827	G1	PEM1	0.0111833	14	14	Mesothelial	PEM	peritoneal	0.268619
GTTACAGAGTCTCGTA-1_8	PEM1	28685	5410	0.0873279	0.281262	PEM1	-0.0204283	-0.0384957	G1	PEM1	0.0180674	14	14	Mesothelial	PEM	peritoneal	0.316693
GTTACCCAGTGTGTTC-1_8	PEM1	22821	4808	0.0723895	0.242978	PEM1	-0.0500873	-0.0654077	G1	PEM1	0.0153204	14	14	Mesothelial	PEM	peritoneal	0.295694
GTTAGTGCAACTGGTT-1_8	PEM1	13877	3462	0.0807811	0.236795	PEM1	-0.0311354	-0.0645894	G1	PEM1	0.033454	14	14	Mesothelial	PEM	peritoneal	0.268908
GTTTACTGTTCCTTGC-1_8	PEM1	4866	2029	0.14365	0.0842581	PEM1	-0.036112	-0.0561347	G1	PEM1	0.0200227	14	14	Mesothelial	PEM	peritoneal	0.260865
TAAGCCAGTTGTGTTG-1_8	PEM1	8214	2453	0.0491843	0.289627	PEM1	-0.0399971	-0.0291452	G1	PEM1	-0.0108518	14	14	Mesothelial	PEM	peritoneal	0.258208
TACCTCGGTAGCGTTT-1_8	PEM1	1803	857	0.000554631	0.324459	PEM1	-0.0434855	-0.0784601	G1	PEM1	0.0349746	14	14	Mesothelial	PEM	peritoneal	0.205993
TACGGGCGTCATGACT-1_8	PEM1	16078	3429	0.0364473	0.326471	PEM1	-0.0231655	-0.0289739	G1	PEM1	0.00580838	14	14	Mesothelial	PEM	peritoneal	0.318571
TACTTACGTAGAGACC-1_8	PEM1	7675	2566	0.0913355	0.189186	PEM1	-0.021203	-0.055931	G1	PEM1	0.034728	14	14	Mesothelial	PEM	peritoneal	0.358888
TAGGGTTAGTCTGGAG-1_8	PEM1	9887	3033	0.0935572	0.212805	PEM1	-0.0392727	-0.0409142	G1	PEM1	0.00164145	14	14	Mesothelial	PEM	peritoneal	0.321277
TATTCCACAAACGAGC-1_8	PEM1	35936	6291	0.0301091	0.291769	PEM1	-0.0292973	-0.0980602	G1	PEM1	0.0687629	14	14	Mesothelial	PEM	peritoneal	0.365623
TATTGCTCATTGCTGA-1_8	PEM1	5055	2150	0.0963403	0.150346	PEM1	-0.033568	-0.070255	G1	PEM1	0.0366871	14	14	Mesothelial	PEM	peritoneal	0.283564
TCACATTAGTCGAAGC-1_8	PEM1	12189	3195	0.0874559	0.2741	PEM1	-0.0271489	-0.0604459	G1	PEM1	0.033297	14	14	Mesothelial	PEM	peritoneal	0.328109
TCAGGTAGTAGACTGG-1_8	PEM1	16194	3863	0.0576757	0.301161	PEM1	-0.0387994	-0.0431207	G1	PEM1	0.00432128	14	14	Mesothelial	PEM	peritoneal	0.289259
TCATGCCGTGTTTGCA-1_8	PEM1	10983	2854	0.0462533	0.261404	PEM1	-0.030167	-0.0719125	G1	PEM1	0.0417455	14	14	Mesothelial	PEM	peritoneal	0.351705
TCCCACACATTCTCCG-1_8	PEM1	8993	2552	0.0692761	0.264984	PEM1	-0.0545925	-0.0145841	G1	PEM1	-0.0400085	14	14	Mesothelial	PEM	peritoneal	0.293744
TCCTAATTCGCGTCGA-1_8	PEM1	14936	3453	0.0587841	0.276714	PEM1	-0.0309523	-0.0501843	G1	PEM1	0.0192321	14	14	Mesothelial	PEM	peritoneal	0.387033
TCGAACATCCCTTTGG-1_8	PEM1	27942	4983	0.0424809	0.289779	PEM1	-0.0179952	-0.0676616	G1	PEM1	0.0496664	14	14	Mesothelial	PEM	peritoneal	0.342983
TCGAAGTTCACTGTTT-1_8	PEM1	17734	4657	0.084245	0.129469	PEM1	-0.00974351	-0.0611975	G1	PEM1	0.051454	14	14	Mesothelial	PEM	peritoneal	0.341583
TCGACCTCAGATCACT-1_8	PEM1	18588	4181	0.0598235	0.237788	PEM1	-0.0461737	-0.033433	G1	PEM1	-0.0127407	14	14	Mesothelial	PEM	peritoneal	0.295978
TCGCTTGCACGCGTGT-1_8	PEM1	10293	3122	0.0496454	0.260468	PEM1	-0.0801265	-0.0886796	G1	PEM1	0.00855303	14	14	Mesothelial	PEM	peritoneal	0.281193
TCGGGACTCCTGGTCT-1_8	PEM1	25293	5150	0.139248	0.196932	PEM1	-0.0398132	-0.0339909	G1	PEM1	-0.00582233	14	14	Mesothelial	PEM	peritoneal	0.310599
TCGTAGACATGGCCCA-1_8	PEM1	24585	4713	0.0667887	0.288672	PEM1	-0.0236512	-0.0153231	G1	PEM1	-0.00832806	14	14	Mesothelial	PEM	peritoneal	0.302593
TCTCACGGTCGTGTTA-1_8	PEM1	9342	2667	0.0574823	0.294905	PEM1	-0.0600442	-0.0231021	G1	PEM1	-0.0369421	14	14	Mesothelial	PEM	peritoneal	0.35198
TCTTCCTGTAGACGGT-1_8	PEM1	12022	3113	0.0610547	0.236899	PEM1	-0.0799099	-0.033736	G1	PEM1	-0.046174	14	14	Mesothelial	PEM	peritoneal	0.327716
TCTTGCGGTGGTCCGT-1_8	PEM1	9963	2853	0.111713	0.266085	PEM1	-0.0510844	-0.0511151	G1	PEM1	3.07195e-05	14	14	Mesothelial	PEM	peritoneal	0.251875
TGATGCAGTTCCGCAG-1_8	PEM1	1957	1085	0.0786919	0.133367	PEM1	-0.0217143	-0.0137097	G1	PEM1	-0.00800465	13	13	Mesothelial	PEM	peritoneal	0.299833
TGATTCTAGGAATGTT-1_8	PEM1	10600	3345	0.109528	0.17283	PEM1	-0.0518898	-0.087929	G1	PEM1	0.0360392	14	14	Mesothelial	PEM	peritoneal	0.479883
TGCACGGGTCATCACA-1_8	PEM1	15962	3818	0.0686631	0.224095	PEM1	-0.0505368	-0.0232296	G1	PEM1	-0.0273072	14	14	Mesothelial	PEM	peritoneal	0.315511
TGCAGTAAGAGCCGTA-1_8	PEM1	5127	2150	0.0856251	0.12873	PEM1	-0.0641824	-0.0689314	G1	PEM1	0.00474899	14	14	Mesothelial	PEM	peritoneal	0.351302
TGCGATAGTCGAGATG-1_8	PEM1	9238	2717	0.0903875	0.246265	PEM1	-0.0454617	-0.0805991	G1	PEM1	0.0351374	14	14	Mesothelial	PEM	peritoneal	0.318168
TGGAACTAGTGGTTCT-1_8	PEM1	15729	3977	0.058745	0.23835	PEM1	-0.0332772	-0.0275823	G1	PEM1	-0.00569484	14	14	Mesothelial	PEM	peritoneal	0.307941
TGTTCATCAAACCATC-1_8	PEM1	11446	2982	0.0822995	0.278962	PEM1	-0.0343178	-0.0484396	G1	PEM1	0.0141218	14	14	Mesothelial	PEM	peritoneal	0.341125
TGTTGGAGTGTATCCA-1_8	PEM1	23215	4282	0.0562137	0.297609	PEM1	-0.0520188	-0.0515499	G1	PEM1	-0.000468898	14	14	Mesothelial	PEM	peritoneal	0.329427
TTCACGCAGAATTTGG-1_8	PEM1	20497	4718	0.0370298	0.20642	PEM1	-0.0159661	-0.0488226	G1	PEM1	0.0328565	14	14	Mesothelial	PEM	peritoneal	0.297527
TTCATTGAGTTCATCG-1_8	PEM1	30082	5740	0.0489662	0.246028	PEM1	-0.0201699	-0.0541471	G1	PEM1	0.0339773	14	14	Mesothelial	PEM	peritoneal	0.350739
TTCCACGTCGGAAGGT-1_8	PEM1	6970	2232	0.0964132	0.264706	PEM1	-0.0327782	-0.0821103	G1	PEM1	0.0493321	14	14	Mesothelial	PEM	peritoneal	0.253697
TTCGCTGCACCAGCTG-1_8	PEM1	7618	2431	0.0787608	0.217905	PEM1	-0.0564555	-0.047102	G1	PEM1	-0.0093535	13	13	Mesothelial	PEM	peritoneal	0.30683
TTCTGTAGTCCACTTC-1_8	PEM1	25683	5059	0.0520188	0.259471	PEM1	-0.00903704	-0.00643968	G1	PEM1	-0.00259736	14	14	Mesothelial	PEM	peritoneal	0.37097
TTGTTGTAGTAGGATT-1_8	PEM1	9649	3194	0.0781428	0.211628	PEM1	-0.0309601	-0.00771106	G1	PEM1	-0.023249	14	14	Mesothelial	PEM	peritoneal	0.303701
TTTACGTAGCGGTAGT-1_8	PEM1	1245	751	0.00160643	0.253815	PEM1	-0.0422528	-0.0805445	G1	PEM1	0.0382917	14	14	Mesothelial	PEM	peritoneal	0.223673
TTTACGTAGGGCAGGA-1_8	PEM1	1055	685	0.0056872	0.194313	PEM1	-0.0424297	-0.00842394	G1	PEM1	-0.0340058	14	14	Mesothelial	PEM	peritoneal	0.274654
TTTACTGCAGAGATGC-1_8	PEM1	1634	912	0.00122399	0.224602	PEM1	-0.043623	-0.0283702	G1	PEM1	-0.0152528	13	13	Mesothelial	PEM	peritoneal	0.218772
TTTGATCCAATCGCGC-1_8	PEM1	31991	6292	0.0473571	0.179269	PEM1	-0.0655714	-0.04535	G1	PEM1	-0.0202214	14	14	Mesothelial	PEM	peritoneal	0.458561
TTTGATCGTGTTCAGT-1_8	PEM1	9728	2333	0.116982	0.298828	PEM1	-0.0463763	-0.0499342	G1	PEM1	0.00355791	14	14	Mesothelial	PEM	peritoneal	0.276489
ACAGGGAAGTACCCTA-1_8	PEM1	8557	2595	0.0685988	0.278485	PEM1	-0.00440509	0.00431599	G2M	PEM1	-0.00872108	13	13	Mesothelial	PEM	peritoneal	0.269407
CACAGATCAACAGTGG-1_8	PEM1	7436	1938	0.0646853	0.365116	PEM1	-0.0307706	0.0131036	G2M	PEM1	-0.0438742	14	14	Mesothelial	PEM	peritoneal	0.318896
GACGTTACAGATTCGT-1_8	PEM1	16542	4096	0.126285	0.215572	PEM1	-0.025364	0.00436282	G2M	PEM1	-0.0297268	14	14	Mesothelial	PEM	peritoneal	0.293868
GATCCCTAGAATCCCT-1_8	PEM1	13809	3693	0.0443913	0.313346	PEM1	-0.0320984	0.00221986	G2M	PEM1	-0.0343182	13	13	Mesothelial	PEM	peritoneal	0.254149
GTGTAACTCCAAACCA-1_8	PEM1	12182	3172	0.0356263	0.329174	PEM1	0.00471519	0.032876	G2M	PEM1	-0.0281608	14	14	Mesothelial	PEM	peritoneal	0.296856
TCGCAGGGTTCCTAGA-1_8	PEM1	15034	3430	0.0598643	0.285885	PEM1	-0.0191883	0.00155612	G2M	PEM1	-0.0207444	14	14	Mesothelial	PEM	peritoneal	0.345097
TCTCCGAGTACACGTT-1_8	PEM1	13425	3478	0.0262942	0.315978	PEM1	-0.0457364	0.00867178	G2M	PEM1	-0.0544082	14	14	Mesothelial	PEM	peritoneal	0.274596
TGAATCGGTTTCGCTC-1_8	PEM1	11433	3126	0.0503805	0.291699	PEM1	-0.0148458	0.0126045	G2M	PEM1	-0.0274503	14	14	Mesothelial	PEM	peritoneal	0.286554
TGCATCCAGCGACTTT-1_8	PEM1	10411	2776	0.0499472	0.288061	PEM1	-0.0010096	0.0221926	G2M	PEM1	-0.0232022	14	14	Mesothelial	PEM	peritoneal	0.230683
TTTGGAGCATTGGCAT-1_8	PEM1	4952	2037	0.0781502	0.173667	PEM1	-0.00808779	0.0199775	G2M	PEM1	-0.0280653	14	14	Mesothelial	PEM	peritoneal	0.259634
AACCTTTCATACTTTC-1_8	PEM1	8861	2716	0.0892676	0.255953	PEM1	0.0138595	-0.0632019	S	PEM1	0.0770615	14	14	Mesothelial	PEM	peritoneal	0.31152
ACATGCACATCACCAA-1_8	PEM1	12436	3217	0.0506594	0.245819	PEM1	0.0227044	-0.0177313	S	PEM1	0.0404357	13	13	Mesothelial	PEM	peritoneal	0.306615
ACGGAAGAGGTCCAGA-1_8	PEM1	3731	1523	0.032967	0.23613	PEM1	0.0192036	-0.0434564	S	PEM1	0.06266	13	13	Mesothelial	PEM	peritoneal	0.211703
ACTTCGCGTGAGATAT-1_8	PEM1	13290	3422	0.0702032	0.31836	PEM1	0.003959	-0.00986695	S	PEM1	0.0138259	14	14	Mesothelial	PEM	peritoneal	0.273898
AGACCATGTCGTATTG-1_8	PEM1	55194	7533	0.0657499	0.222071	PEM1	0.062629	-0.0372078	S	PEM1	0.0998368	14	14	Mesothelial	PEM	peritoneal	0.30951
AGCCAATTCTTCACGC-1_8	PEM1	13439	3394	0.0910782	0.286033	PEM1	0.0109372	-0.0272088	S	PEM1	0.038146	14	14	Mesothelial	PEM	peritoneal	0.261065
AGCTTCCGTCGAGATG-1_8	PEM1	10041	2848	0.0637387	0.298177	PEM1	0.0435615	-0.0746806	S	PEM1	0.118242	14	14	Mesothelial	PEM	peritoneal	0.261914
AGGCATTCACCAAATC-1_8	PEM1	15738	3583	0.0304994	0.306138	PEM1	0.0184913	-0.0546031	S	PEM1	0.0730944	14	14	Mesothelial	PEM	peritoneal	0.282728
AGTACCAGTCTCAGAT-1_8	PEM1	13717	3156	0.0556973	0.285485	PEM1	0.0176752	-0.0567026	S	PEM1	0.0743778	14	14	Mesothelial	PEM	peritoneal	0.249357
ATCAGGTTCTTCTGGC-1_8	PEM1	13786	3358	0.0467866	0.258015	PEM1	0.00469646	-0.0450563	S	PEM1	0.0497528	14	14	Mesothelial	PEM	peritoneal	0.265331
ATCGGATAGAACAAGG-1_8	PEM1	21824	4804	0.116935	0.202209	PEM1	0.0136349	-0.0151195	S	PEM1	0.0287544	14	14	Mesothelial	PEM	peritoneal	0.287465
CACCAAAGTCTAACTG-1_8	PEM1	8351	2538	0.0825051	0.246078	PEM1	0.00158978	-0.0767271	S	PEM1	0.0783169	14	14	Mesothelial	PEM	peritoneal	0.266672
CAGCGTGTCGAGTCCG-1_8	PEM1	11827	3100	0.0711085	0.299907	PEM1	0.0347473	-0.0638506	S	PEM1	0.0985979	14	14	Mesothelial	PEM	peritoneal	0.281949
CCATAAGTCTCGAGTA-1_8	PEM1	2516	982	0.00158983	0.370032	PEM1	0.0338151	-0.0149552	S	PEM1	0.0487704	14	14	Mesothelial	PEM	peritoneal	0.233044
CCCATTGCAGTGTGCC-1_8	PEM1	3508	1499	0.0236602	0.272235	PEM1	0.0013451	-0.0655091	S	PEM1	0.0668542	14	14	Mesothelial	PEM	peritoneal	0.285372
CCCTTAGTCTTGGGCG-1_8	PEM1	23390	3760	0.0313809	0.381744	PEM1	0.00486218	-0.0487886	S	PEM1	0.0536507	14	14	Mesothelial	PEM	peritoneal	0.235551
CCTACGTTCCTTATGT-1_8	PEM1	1383	808	0	0.250181	PEM1	0.0130691	0.00940945	S	PEM1	0.00365964	14	14	Mesothelial	PEM	peritoneal	0.370713
CGCCATTCACATGAAA-1_8	PEM1	9562	2701	0.0312696	0.30433	PEM1	0.0137947	-0.0542942	S	PEM1	0.0680889	14	14	Mesothelial	PEM	peritoneal	0.27488
CGGACACGTCCCGCAA-1_8	PEM1	7367	2271	0.0661056	0.268087	PEM1	0.006627	-0.0308163	S	PEM1	0.0374433	14	14	Mesothelial	PEM	peritoneal	0.320257
CTACGGGAGCTCGTGC-1_8	PEM1	14618	3732	0.054385	0.256123	PEM1	0.00354711	-0.0604641	S	PEM1	0.0640112	14	14	Mesothelial	PEM	peritoneal	0.364046
CTCAACCAGTACAACA-1_8	PEM1	26658	4941	0.0580689	0.280291	PEM1	0.0164561	-0.0383225	S	PEM1	0.0547785	14	14	Mesothelial	PEM	peritoneal	0.25611
CTGCAGGGTGAACCGA-1_8	PEM1	7448	2746	0.0687433	0.11587	PEM1	0.0274342	-0.0249813	S	PEM1	0.0524154	14	14	Mesothelial	PEM	peritoneal	0.307779
GAGGCCTCACAATCTG-1_8	PEM1	11018	3091	0.0702487	0.252314	PEM1	0.0194289	-0.10397	S	PEM1	0.123399	14	14	Mesothelial	PEM	peritoneal	0.278999
GCTTGGGTCATGGAGG-1_8	PEM1	14768	3481	0.10279	0.262324	PEM1	0.0194722	-0.0570204	S	PEM1	0.0764926	14	14	Mesothelial	PEM	peritoneal	0.274022
GCTTTCGCATGCACTA-1_8	PEM1	15438	4012	0.0506542	0.246599	PEM1	0.00760506	-0.0641256	S	PEM1	0.0717307	14	14	Mesothelial	PEM	peritoneal	0.291225
GCTTTCGTCTGAATCG-1_8	PEM1	1307	664	0.00229533	0.349656	PEM1	0.0697882	-0.0505278	S	PEM1	0.120316	14	14	Mesothelial	PEM	peritoneal	0.182627
GGGACTCAGGTAAGAG-1_8	PEM1	9825	2773	0.0703308	0.3143	PEM1	0.0392316	-0.0514843	S	PEM1	0.0907159	14	14	Mesothelial	PEM	peritoneal	0.256423
GGGCCATGTTAGAGTA-1_8	PEM1	9850	3019	0.0725888	0.187817	PEM1	0.012301	-0.06281	S	PEM1	0.075111	14	14	Mesothelial	PEM	peritoneal	0.278399
GTTGTGAGTGAGCGAT-1_8	PEM1	14758	3729	0.0470931	0.256742	PEM1	0.00310747	-0.0454389	S	PEM1	0.0485463	14	14	Mesothelial	PEM	peritoneal	0.306036
TACCTGCCAATTCTTC-1_8	PEM1	1249	834	0.00640512	0.116093	PEM1	0.00332525	-0.011625	S	PEM1	0.0149502	14	14	Mesothelial	PEM	peritoneal	0.274648
TACGTCCGTCAAATCC-1_8	PEM1	18019	4093	0.0487818	0.264887	PEM1	0.0162266	-0.0273661	S	PEM1	0.0435927	14	14	Mesothelial	PEM	peritoneal	0.304665
TAGGTACAGTTCCGGC-1_8	PEM1	58008	7572	0.0449938	0.252448	PEM1	0.0151485	-0.0370309	S	PEM1	0.0521794	14	14	Mesothelial	PEM	peritoneal	0.41379
TCAGTTTGTGATTAGA-1_8	PEM1	11806	2857	0.0471794	0.308233	PEM1	0.00289859	-0.0803152	S	PEM1	0.0832138	14	14	Mesothelial	PEM	peritoneal	0.319087
TCCGTGTCAACCTATG-1_8	PEM1	7594	2142	0.0704504	0.296287	PEM1	0.036903	-0.0525859	S	PEM1	0.0894889	14	14	Mesothelial	PEM	peritoneal	0.249172
TCCTTTCCATGACGTT-1_8	PEM1	9145	2705	0.0488792	0.264735	PEM1	0.0205997	-0.0420276	S	PEM1	0.0626272	13	13	Mesothelial	PEM	peritoneal	0.32018
TCGCAGGTCAAGCCAT-1_8	PEM1	19253	4825	0.0756246	0.156755	PEM1	0.00809358	-0.0371073	S	PEM1	0.0452009	14	14	Mesothelial	PEM	peritoneal	0.398289
TCGCTCACACGTCTCT-1_8	PEM1	19759	4613	0.0510653	0.234425	PEM1	0.00464656	-0.0628995	S	PEM1	0.067546	14	14	Mesothelial	PEM	peritoneal	0.341013
TGAGGAGGTATAGGAT-1_8	PEM1	18254	3666	0.0481538	0.340747	PEM1	0.039895	-0.0187679	S	PEM1	0.0586629	14	14	Mesothelial	PEM	peritoneal	0.320642
TGATCAGCAGTCTGGC-1_8	PEM1	3533	1392	0.121144	0.22955	PEM1	0.00617093	-0.0513928	S	PEM1	0.0575638	13	13	Mesothelial	PEM	peritoneal	0.232633
TGCAGTAGTGTCCTAA-1_8	PEM1	7326	2477	0.197379	0.165848	PEM1	0.0129992	-0.0447463	S	PEM1	0.0577455	14	14	Mesothelial	PEM	peritoneal	0.309081
TGGAGGAAGGCTATCT-1_8	PEM1	10885	2893	0.0514469	0.312173	PEM1	0.00923092	0.00781618	S	PEM1	0.00141475	13	13	Mesothelial	PEM	peritoneal	0.312482
TGGGAAGGTGCGAACA-1_8	PEM1	15610	3704	0.0794363	0.251121	PEM1	0.0227196	-0.0520458	S	PEM1	0.0747655	14	14	Mesothelial	PEM	peritoneal	0.319153
TTGCTGCAGCGTTCAT-1_8	PEM1	13447	3609	0.0392653	0.253588	PEM1	0.0358937	-0.0374445	S	PEM1	0.0733381	14	14	Mesothelial	PEM	peritoneal	0.23459
TTTCGATAGCGTGTCC-1_8	PEM1	8390	2537	0.0740167	0.242908	PEM1	0.00926864	-0.0231607	S	PEM1	0.0324294	14	14	Mesothelial	PEM	peritoneal	0.243949
ATGACCAAGGCTTAAA-1_9	PEM2	17515	3676	0.0264916	0.304596	PEM2	-0.0451921	-0.0561515	G1	PEM2	0.0109594	14	14	Mesothelial	PEM	peritoneal	0.318153
CATCCCACACTGGAAG-1_9	PEM2	26591	4792	0.0457298	0.315069	PEM2	-0.013864	-0.0749453	G1	PEM2	0.0610813	14	14	Mesothelial	PEM	peritoneal	0.208989
TATTGGGTCGGCGATC-1_9	PEM2	8776	2648	0.115998	0.151892	PEM2	-0.0403346	-0.0615764	G1	PEM2	0.0212418	14	14	Mesothelial	PEM	peritoneal	0.400215
TCAGTGACACAAGCTT-1_9	PEM2	13699	3406	0.0407329	0.231623	PEM2	-0.0704943	-0.0548535	G1	PEM2	-0.0156409	14	14	Mesothelial	PEM	peritoneal	0.38442
TGGATCATCCTACGAA-1_9	PEM2	28180	4657	0.0272534	0.321753	PEM2	-0.063656	-0.0558761	G1	PEM2	-0.00777982	14	14	Mesothelial	PEM	peritoneal	0.208233
CGTGATATCACTGTCC-1_9	PEM2	8016	2772	0.11739	0.141218	PEM2	0.0115489	-0.0177378	S	PEM2	0.0292868	14	14	Mesothelial	PEM	peritoneal	0.285699
TGTCCACTCCTCAGGG-1_9	PEM2	18785	4525	0.0471121	0.226936	PEM2	0.00383698	-0.0607862	S	PEM2	0.0646232	14	14	Mesothelial	PEM	peritoneal	0.31284
AGACAGGGTCACCGAC-1_1	PEM3	4223	1787	0.0487805	0.107743	PEM3	-0.00926772	-0.00537641	G1	PEM3	-0.00389131	14	14	Mesothelial	PEM	peritoneal	0.429182
CAAGAGGTCAGAGTTC-1_1	PEM3	10651	2881	0.0734203	0.318843	PEM3	-0.0257286	-0.0723681	G1	PEM3	0.0466395	14	14	Mesothelial	PEM	peritoneal	0.307333
CCTTGTGTCTTTCAGT-1_1	PEM3	37513	6448	0.0248714	0.257724	PEM3	-0.00677319	-0.071437	G1	PEM3	0.0646638	14	14	Mesothelial	PEM	peritoneal	0.296658
CTTGATTGTAGCTTAC-1_1	PEM3	2300	1299	0.0304348	0.115652	PEM3	-0.0258061	-0.0648621	G1	PEM3	0.039056	14	14	Mesothelial	PEM	peritoneal	0.116001
TCCCATGTCCTAACAG-1_1	PEM3	10731	2723	0.0656975	0.342373	PEM3	-0.0001949	-0.0196312	G1	PEM3	0.0194363	14	14	Mesothelial	PEM	peritoneal	0.334335
TCTAACTAGACCAACG-1_1	PEM3	10233	3322	0.0643018	0.213427	PEM3	-0.0124716	-0.0783623	G1	PEM3	0.0658906	14	14	Mesothelial	PEM	peritoneal	0.241083
TGATCAGCACTTCCTG-1_1	PEM3	19481	4206	0.0630358	0.337868	PEM3	-0.0220172	-0.0781579	G1	PEM3	0.0561407	14	14	Mesothelial	PEM	peritoneal	0.211305
TGCGATAAGTTCTCTT-1_1	PEM3	21430	4580	0.0239851	0.307933	PEM3	-0.0131085	0.00486684	G2M	PEM3	-0.0179754	14	14	Mesothelial	PEM	peritoneal	0.24418
AGCATCAGTCTTGCTC-1_1	PEM3	25323	6328	0.046282	0.195988	PEM3	0.0147166	-0.0773439	S	PEM3	0.0920605	14	14	Mesothelial	PEM	peritoneal	0.242008
CAACAACGTGACTGAG-1_1	PEM3	10813	3502	0.0166466	0.238139	PEM3	0.00920095	-0.0736111	S	PEM3	0.082812	14	14	Mesothelial	PEM	peritoneal	0.261022
GCCAGCAAGAAACTCA-1_1	PEM3	3674	1677	0.0185084	0.166032	PEM3	0.0166714	-0.0399214	S	PEM3	0.0565928	3	3	Mesothelial	PEM	peritoneal	0.0387215
TGGATGTTCCCGTGAG-1_1	PEM3	5125	2195	0.0177561	0.183024	PEM3	0.0466938	-0.0272997	S	PEM3	0.0739935	14	14	Mesothelial	PEM	peritoneal	0.225825
