# Supplementary material for: Single‐cell transcriptomic atlas of different endometriosis indicating that an interaction between endometriosis‐associated mesothelial cells (EAMCs) and ectopic stromal cells may influence progesterone resistance
Source: Clin Transl Med. 2025 Feb 19;15(2):e70216. doi: 10.1002/ctm2.70216 (PMC11836620; doi:10.1002/ctm2.70216)
Supplement: Supplementary file 5 — Progesterone efficacy in clinical practice [file CTM2-15-e70216-s003.xlsx]

## Sheet: Sheet1
reference	title	pathological type	medicine	dose	0m		6m		12m		note
					maximu diameter	volume	maximu diameter	volume	maximu diameter	volume
42	Medical treatment of ovarian endometriomas: a prospective evaluation of the effect of dienogest on ovarian reserve, cyst diameter, and associated pain	OMA	DNG	2mg/d	4.0±1.3	33.5ml	2.4 ± 1.2	7.2ml
43	Effect of Dienogest therapy on the size of the endometrioma	OMA	DNG	2mg/d	3.8	24.82 ml	2.4	8.27ml	1.9	5.92ml
44	Is dienogest the best medical treatment for ovarian endometriomas? Results of a multicentric case control study	OMA	DNG	2mg/d	5.2±2.2	65 ± 10ml	3.2 ± 1.2	45 ± 15ml		16 ± 5ml
			DNG+EE	2mg/d; 30mcg	4.9±1.8	76 ± 20ml		65 ± 18ml		65 ± 25ml
45	Dienogest or Norethindrone acetate for the treatment of ovarian endometriomas: Can we avoid surgery?	OMA	DNG	2mg/d	2.1±1.0		1.8		1.4
			NETA	2.5mg/d	2.1±1.1		1.8		1.5
46	Dienogest. A possible conservative approach in bladder endometriosis. Results of a pilot study	DIE	DNG	2mg/d		5.5±3.6ml		3.6±2.4(3m)		3.6±2.2	p>0.05
47	Dienogest and deep infiltrating endometriosis: The remission of symptoms is not related to endometriosis nodule remission	DIE (bowel)	DNG	2mg/d		2.18±2.99ml				2.21±4.06ml
		DIE (posterior fornix)				2.21±1.46ml				2.34±1.90ml
48	Effectiveness of Dienogest for Treatment of Recurrent Endometriosis: Multicenter Data	OMA	DNG	2mg/d	3.77±1.59		2.74±1.53		2.26±1.58		18m, 24m p<0.05
49	Medical treatment for rectovaginal endometriosis: what is the evidence?
5	Progesterone receptor ligands for the treatment of endometriosis: the mechanisms behind therapeutic success and failure
50	Role of medical therapy in the management of deep rectovaginal endometriosis
51	Efficacy of Norethisterone in Patients with Ovarian Endometrioma	OMA	NET	2mg/d	4.6	60.5	3.9	37.9
52	Efficacy and safety of dienogest in patients with endometriosis: A single-center observational study over 12 months	OMA (unilateral)	DNG	2mg/d	3.1±1.6				2.1±1.6		18m p<0.01
		OMA (bilateral)			6.8±2.4				3.7±2.2		18m p<0.01
53	Effects of low dose oral contraceptive pill containing drospirenone/ethinylestradiol in patients with endometrioma	OMA	COC (DRSP+EE)	3mg/20μg	3.5	16.5	2.9	6.7
54	A new oral contraceptive regimen for endometriosis management: preliminary experience with 24/4-day drospirenone/ethinylestradiol 3 mg/20 mcg	DIE (Rectovaginal septum)	COC (DRSP+EE)	3mg/20μg	11.4±17.9		12.1±18.1				p>0.05
		DIE (Recto-sigmoid)			2.5±6.9		3.7±9.1				p>0.05
		DIE (Urinary bladder)			1.7±3.5		1.7±3.5				p>0.05
		OMA			12.9±2.6		11.5±4.8
