# Supplementary material for: Single‐cell transcriptomic atlas of different endometriosis indicating that an interaction between endometriosis‐associated mesothelial cells (EAMCs) and ectopic stromal cells may influence progesterone resistance
Source: Clin Transl Med. 2025 Feb 19;15(2):e70216. doi: 10.1002/ctm2.70216 (PMC11836620; doi:10.1002/ctm2.70216)
Supplement: Supplementary file 6 — Cell phone DB results [file CTM2-15-e70216-s004.xlsx]

## Sheet: Sheet1
Interacting_pair
COL8A2_integrin_a1b1_complex
LAMC1_integrin_a7b1_complex
TNFSF13_TNFRSF14
BMP2_SMO
COL18A1_integrin_a11b1_complex
PTGER3_ProstaglandinE2_byPTGES2
PLXNB2_SEMA4C
ACVR_1B2B_receptor_GDF11
WNT5A_SFRP4
COL4A5_integrin_a11b1_complex
ADCYAP1_VIPR2
PLA2G2A_integrin_a5b1_complex
NOTCH2_CNTN1
TGFB2_TGFBR3
WNT4_SFRP2
SELP_PODXL2
WNT5A_SFRP2
COPA_SORT1
CD55_ADGRE5
GRN_SORT1
COL27A1_integrin_a1b1_complex
NECTIN2_NECTIN3
Dihydrotestosterone_bySRD5A1_AR
HLA-DRB1_OGN
CXADR_FAM3C
PDGFA_PDGFRA
BMR1A_ACR2A_BMP6
UNC5B_NTN4
WNT4_FRZB
NRP2_VEGFA
COL4A5_integrin_a1b1_complex
PROS1_AXL
MIF_TNFRSF14
FN1_integrin_aVb1_complex
COL8A2_integrin_a11b1_complex
JAG1_NOTCH3
Dihydrotestosterone_bySRD5A3_AR
FN1_integrin_aVb5_complex
Cholesterol_byDHCR24_RORA
APP_SORL1
BMP7_PTPRK
TNFRSF1A_GRN
COL5A2_integrin_a1b1_complex
WNT4_SFRP1
BMR1A_AVR2B_BMP6
WNT4_SMO
ACVR_1B2A_receptor_GDF11
COL5A2_integrin_a11b1_complex
TGFB1_AR
COL11A1_integrin_a1b1_complex
PVR_NECTIN3
EFNB2_EPHB4
WNT5A_FRZB
JAM3_JAM3
ADORA1_ENTPD1
CADM3_EPB41L1
CD74_COPA
COL11A1_integrin_a11b1_complex
NRP2_PGF
SLIT2_ROBO1
CXCL2_DPP4
LRPAP1_SORT1
IGF1_IGF1R
TNC_integrin_a8b1_complex
CD74_APP
TGFB3_TGFBR3
AGRN_PTPRS
ACVR1_BMPR2_BMP6
AGRN_NCAM1
DHEAsulfate_bySULT2B_PPARA
BMPR1A_BMPR2_BMP6
WNT2B_SFRP2
FN1_integrin_a5b1_complex
CADM1_NECTIN3
PlexinA1_complex1_SEMA6D
DHEAsulfate_bySULT2B_PPARD
Cholesterol_byDHCR7_RORA
Estradiol_byHSD17B1_ESR1
FGFR1_NCAM1
PTN_PTPRS
TNFSF10_RIPK1
FN1_integrin_a11b1_complex
ACVR_1A2A_receptor_BMP6
TGFB3_TGFbeta_receptor2
MET_HGF
CD46_JAG1
COL18A1_integrin_a1b1_complex
GPR37_TAFA5
ACVR_1A2B_receptor_BMP6
PROS1_TYRO3
COL5A1_integrin_a1b1_complex
RSPO1_LGR4
PLXNB2_PTN
FN1_integrin_a8b1_complex
WNT4_SFRP4
FN1_integrin_a3b1_complex
COL8A1_integrin_a11b1_complex
COL8A1_integrin_a1b1_complex
BMR1B_AVR2B_BMP6
CADM3_NECTIN3
Cholesterol_byLIPA_RORA
COL5A1_integrin_a11b1_complex
EGFR_TGFB1
FGF1_TGFBR3
SELP_CD34
WNT5A_SFRP1
HLA-C_FAM3C
TGFB1_TGFBR3
COL4A6_integrin_a1b1_complex
SEMA3E_PLXND1
RAreceptor_RXRB_atRetinoicAcid_byALDH1A2
ESR1_FGFR2
ACVR1_BMPR2_BMP7
HGF_CD44
RORB_atRetinoicAcid_byALDH1A3
JAG1_NOTCH2
COL6A6_integrin_a11b1_complex
COL6A3_integrin_a2b1_complex
BSG_PPIA
COL16A1_integrin_a11b1_complex
LGALS9_DAG1
SIRPA_CD47
FGF2_FGFRL1
COL21A1_integrin_a2b1_complex
COL4A2_integrin_a11b1_complex
COL5A3_integrin_a11b1_complex
WNT5A_ANTXR1
RAreceptor_RXRA_atRetinoicAcid_byALDH1A2
FZD1_LRP5_WNT2B
COL14A1_integrin_a11b1_complex
LGALS9_CD47
CD44_HBEGF
PDGFR_complex_PDGFD
BMPR1A_BMPR2_BMP4
COL14A1_integrin_a2b1_complex
LAMA3_integrin_a3b1_complex
LAMP1_FAM3C
FZD3_LRP6_WNT5A
RAreceptor_RARB_RXRB_atRetinoicAcid_byALDH1A2
COL6A1_integrin_a2b1_complex
FZD7_LRP5_WNT5A
FRZB_WNT2B
BMPR1B_BMPR2_BMP4
RAreceptor_RARG_atRetinoicAcid_byALDH1A2
COL6A3_integrin_a11b1_complex
PLAU_PLAUR
FZD3_LRP6_WNT2B
NRP1_SEMA3A
AXL_GAS6
FZD2_LRP5_WNT4
COL4A1_integrin_a2b1_complex
VEGFA_KDR
LGALS9_CD44
RAreceptor_RARA_atRetinoicAcid_byALDH1A3
ERBB2_HBEGF
COL15A1_integrin_a11b1_complex
CD40_TNFSF13B
COL6A1_integrin_a11b1_complex
FZD3_LRP6_WNT4
BMPR1B_BMPR2_BMP7
EPHB4_EFNB3
TGFB3_integrin_aVb8_complex
FZD4_LRP5_WNT5A
NRP1_VEGFA
LGALS9_PTPRK
LGR4_RSPO3
LIFR_LIF
LGALS9_P4HB
FGF2_FGFR1
LGALS9_SORL1
FZD2_LRP5_WNT2B
FZD1_LRP6_WNT4
TGFB3_TGFbeta_receptor1
LGALS9_LRP1
ABCA1_APOA1
FZD4_LRP5_WNT2B
TGFB1_TGFbeta_receptor1
EGFR_AREG
EPHB4_EFNB1
COL16A1_integrin_a2b1_complex
PlexinA1_complex3_SEMA3A
EGFR_GRN
SFRP1_WNT2B
RAreceptor_RARB_atRetinoicAcid_byALDH1A3
SFRP4_WNT2B
FGF2_CD44
LRP6_DKK1
RAreceptor_RXRB_atRetinoicAcid_byALDH1A3
TYRO3_GAS6
WNT5A_ROR2
FZD7_LRP5_WNT4
Kremen1_LRP6_RSPO1
GDF11_TGFR_AVR2B
TGFB2_TGFbeta_receptor1
COL6A2_integrin_a11b1_complex
COL4A1_integrin_a11b1_complex
LAMC1_integrin_a6b1_complex
BMPR1A_BMPR2_BMP2
EGFR_MIF
COL5A3_integrin_a2b1_complex
TNFRSF10B_TNFSF10
FZD3_LRP5_WNT2B
COL4A1_integrin_a1b1_complex
COL6A3_integrin_a1b1_complex
RAreceptor_RARG_atRetinoicAcid_byALDH1A3
PDGFRB_PDGFD
BMPR1B_BMPR2_BMPR1A
FZD7_LRP5_WNT2B
LGALS9_SLC1A5
AR_Testosterone_byHSD17B12
TNFSF12_TNFRSF12A
BMPR1B_BMPR2_BMP2
FZD3_LRP5_WNT4
CD74_MIF
FZD4_LRP6_WNT2B
RORB_atRetinoicAcid_byALDH1A2
FGF2_FGFR2
LGALS9_MET
JAM3_JAM3
IGFBP3_TMEM219
RAreceptor_RARA_RXRA_atRetinoicAcid_byALDH1A3
FZD2_LRP6_WNT2B
EPHB2_EFNB2
FZD4_LRP6_WNT4
GDF11_ANTXR1
NRP2_SEMA3C
FZD7_LRP6_WNT2B
FGF7_FGFR2
RAreceptor_RARB_atRetinoicAcid_byALDH1A2
FZD1_LRP5_WNT4
ICAM1_AREG
NR3C1_CCL2
ESR1_CXCL1
LGALS9_MRC2
MDK_LRP1
RAreceptor_RARA_atRetinoicAcid_byALDH1A2
PDGFRA_PDGFC
NR3C1_CXCL8
COL14A1_integrin_a1b1_complex
COL6A2_integrin_a2b1_complex
FZD4_LRP6_WNT5A
LRP5_DKK1
NRP1_VEGFB
FZD7_LRP6_WNT4
RAreceptor_RARA_RXRA_atRetinoicAcid_byALDH1A2
IGF1R_enhancerComGPC3_IGF1
BMPR1A_BMPR2_BMP7
FZD2_LRP6_WNT4
VEGFA_EPHB2
COL12A1_integrin_a2b1_complex
COL6A6_integrin_a2b1_complex
ACKR3_CXCL12
COL4A2_integrin_a2b1_complex
PTGER3_ProstaglandinE2_byPTGES3
COL15A1_integrin_a2b1_complex
RAreceptor_RXRA_atRetinoicAcid_byALDH1A3
GDF11_TGFR_AVR2A
FZD3_LRP5_WNT5A
WNT5A_ROR1
EGFR_HBEGF
CSPG4_integrin_a3b1_complex
RAreceptor_RARB_RXRB_atRetinoicAcid_byALDH1A3
EPHB2_EFNA5
COL6A2_integrin_a1b1_complex
NGF_SORT1
FZD4_LRP5_WNT4
FZD1_LRP6_WNT2B
